# Supplementary material for: Engineering viral vectors for acoustically targeted gene delivery
Source: Nat Commun. 2024 Jun 10;15:4924. doi: 10.1038/s41467-024-48974-y (PMC11164914; doi:10.1038/s41467-024-48974-y)
Supplement: Supplementary file 4 — Source Data [file 41467_2024_48974_MOESM4_ESM.xlsx]

## Sheet: Fig. 2
	prot	S1_FreqOptimized	S2_FreqOptimized	S3_FreqOptimized	S4_FreqOptimized	S1_Freq	S2_Freq	S3_Freq	S4_Freq	nonOptimizedSequenceDegeneracy	Sequence_Degeneracy	avg_right_freq_per_transcript	avg_left_freq_per_transcript		Enrichment values for the 35 clones with 100-fold, or higher, enhancement of FUS-targeted vs untargeted hemisphere in each tested animals
0	WPQERAL	0	0	0	0	0	0	2.067e-07	0	1	0	0	5.1675e-08		Ordered by transduction efficiency in the targeted hemisphere
1	GLLEGAV	0	0	0	0	0	0	0	1.72549e-07	1	0	0	4.31373e-08		Plotted in Fig. 2	0.001331	4.82e-06
2	EAGGACN	0	0	0	0	0	0	4.7541e-06	0	1	0	0	1.18852e-06			0.001064	2.61e-06
3	GMQVNDN	0	0	0	0	0	0	0	1.72549e-07	1	0	0	4.31373e-08			0.000956	9.65e-07
4	PGLKRNK	0	0	0	1.72549e-07	0	0	0	3.45098e-07	1	1	0	1.29412e-07			0.000858	1.17e-06
5	WPRGPTL	0	0	0	0	0	0	2.067e-07	0	1	0	0	5.1675e-08			0.000766	1.37e-06
58	QGIQNSR	0	0	0	0	1.43395e-07	1.20619e-07	0.0146414	0	1	0	6.60036e-08	0.00366035			0.000736	8.96e-07
163	WPQEPSL	0	0	0	0	7.16976e-07	4.82477e-07	0.0147563	1.72549e-07	1	0	2.99863e-07	0.00368912			0.000714	2.21e-06
99	PGLTTDQ	2.8679e-07	0	0	0.0019329	1.43395e-07	1.20619e-07	0	2.58824e-07	2	1	1.37701e-07	0.000483289			0.000618	1.03e-07
123	AGSKREE	0	3.61858e-07	0	0.0024081	1.43395e-07	2.41239e-07	0	0	1	1	1.86623e-07	0.000602024			0.000615	1.38e-06
390	AGIEGVV	1.00377e-06	1.68867e-06	0.0150711	1.0353e-06	3.0113e-06	1.32681e-06	1.2402e-06	3.45098e-07	1	1	1.75764e-06	0.00376843			0.000591	1.09e-06
115	ALIEGEV	1.43395e-07	4.02064e-08	0	1.72549e-07	3.58488e-07	1.50774e-07	2.067e-07	0.00142888	4	3	1.73216e-07	0.000357315			0.000587	7.75e-07
383	GGIEGVS	0	0	0	0	2.43772e-06	4.22168e-06	0.0115303	1.72549e-06	1	0	1.66485e-06	0.00288302			0.000573	2.38e-06
293	WRHEGAM	7.16976e-07	6.03097e-07	0.00571608	5.17648e-07	2.00753e-06	2.41239e-07	0	1.72549e-07	1	1	8.92211e-07	0.00142919			0.000558	1.46e-07
384	TGIDGGN	0	0	0	0	4.73204e-06	1.92991e-06	3.1005e-06	0.00782045	1	0	1.66549e-06	0.00195589			0.000548	3.62e-07
303	GLAEEMK	7.16976e-07	2.53301e-06	0	5.17648e-07	2.8679e-07	2.41239e-07	1.6536e-06	0.00404438	1	1	9.44503e-07	0.00101164			0.000527	1.33e-06
310	MSVGGEP	0	0	0	0	2.8679e-07	3.61858e-06	0	0.00397571	1	0	9.76342e-07	0.000993926			0.00048	4.13e-07
358	ATDASVQ	5.73581e-07	2.41239e-07	8.268e-07	0.00557662	4.30186e-06	7.23716e-07	0	0	1	1	1.4601e-06	0.00139436			0.000363	1.03e-07
433	AAVGGGN	0	2.05053e-06	0	0	3.0113e-06	5.06601e-06	0.0091165	6.90197e-07	1	1	2.53196e-06	0.0022793			0.000276	0
348	EAGEASN	0	2.41239e-07	0	0	2.58111e-06	2.53301e-06	1.4469e-06	0.00420226	1	1	1.33884e-06	0.00105093			0.000269	4.57e-07
248	GIQPNDK	1.43395e-07	0	2.067e-07	0.00109931	1.00377e-06	1.32681e-06	0	4.65883e-06	1	1	6.18494e-07	0.000276044			0.000254	5.94e-07
205	AAVGSDW	2.8679e-07	4.82477e-07	0	0.000802699	6.45279e-07	4.82477e-07	1.75695e-06	1.55294e-06	2	1	4.74256e-07	0.000201502			0.000217	5.17e-08
450	ANDSEGK	0	0	0	0	6.59618e-06	5.18663e-06	1.4469e-06	0.00314989	1	0	2.9457e-06	0.000787833			0.000208	8.27e-07
479	GQNADAS	0	0	0	0	1.63471e-05	2.89486e-06	2.067e-06	0.00420019	1	0	4.81048e-06	0.00105056		Not Plotted in Fig. 2	7.75e-05	0
469	AGTDGVE	2.8679e-07	2.05053e-06	8.268e-07	0.00247608	1.24754e-05	3.61858e-07	4.134e-07	0	1	1	3.79364e-06	0.00061933			1.24e-05	0
335	PGLKSEK	0	0	0	0	2.67671e-06	1.76908e-06	2.756e-07	0.000705496	3	0	1.11145e-06	0.000176443			3.34e-06	0
686	GQITNVS	1.43395e-07	0.000278872	1.6536e-06	1.72549e-07	2.00753e-06	3.98044e-06	0.0258404	0.00866421	1	1	7.12508e-05	0.00862661			1.57e-06	0
490	GTESDNK	1.43395e-07	2.32795e-05	6.201e-07	0.00336902	4.58865e-06	1.80929e-06	2.067e-07	0	1	1	7.45522e-06	0.000842462			1.56e-06	0
542	GMQLNDN	3.29809e-06	4.10106e-06	1.4469e-06	0.00950573	5.16223e-06	0.000106145	5.1675e-07	1.29412e-06	2	1	2.96766e-05	0.00237725			1.55e-06	0
665	SVGTADA	0	0	0	0	1.14716e-06	0.000254627	0.0192068	6.90197e-07	1	0	6.39436e-05	0.00480186			1.48e-06	0
38	GWSNPKE	1.43395e-07	0	0	8.45491e-06	0	0	0	0	0	1	3.58488e-08	2.11373e-06			1.22e-06	0
658	AAGGASK	0	0	0	0	1.69206e-05	0.000232795	0.0139272	2.58824e-06	1	0	6.2429e-05	0.00348246			1.11e-06	0
616	GLADEVK	3.29809e-06	0.000213617	4.134e-06	0.011434	2.8679e-07	1.32681e-06	4.134e-07	5.17648e-07	1	1	5.46321e-05	0.00285976			1.07e-06	0
59	PGMTTDQ	0	0	0	1.2251e-05	1.43395e-07	1.20619e-07	0	1.72549e-07	1	1	6.60036e-08	3.10589e-06			4.94e-07	0
96	AGIEGEV	0	2.41239e-07	2.23236e-05	1.72549e-07	2.8679e-07	0	0	0	1	1	1.32007e-07	5.62404e-06			4.69e-07	0
708	AADGNDW	0	0.000142451	8.268e-07	0	3.72828e-06	0.000175139	0.0133931	1.72549e-07	1	1	8.03297e-05	0.00334853			2.58e-07	0
697	AEDGVGK	0	0	0	0	2.43772e-05	0.000278751	0.0111327	1.72549e-06	1	0	7.57821e-05	0.00278359
566	GQQPNAS	0	0	0	0	1.57735e-06	0.000155599	1.6536e-06	0.00573864	1	0	3.92941e-05	0.00143507
567	ATDGDVK	2.43772e-06	0.000152825	4.5474e-06	0.00541546	3.58488e-07	3.37734e-06	4.134e-07	3.96863e-06	2	1	3.97496e-05	0.0013561		Jerzy please double check:
379	AAVGYVK	2.8679e-06	1.32681e-06	6.201e-07	0.000202573	1.43395e-06	8.44335e-07	0	1.0353e-06	1	1	1.61825e-06	5.1057e-05		Round 1 Selection	sex
659	TGGDGDA	0	1.20619e-07	0	3.45098e-07	1.86414e-06	0.000247873	4.9608e-06	0.00730987	1	1	6.24644e-05	0.00182879		Mouse Individual 1	Male
733	AGIAGVS	1.79244e-06	1.02526e-06	2.067e-07	4.83138e-06	0.000369601	5.30725e-06	0.0104975	1.98432e-06	2	2	9.44315e-05	0.00262612		Mouse Individual 2	Female
537	QAAVTAD	0	0	0	0	2.43772e-05	9.19119e-05	3.3072e-06	0.00274836	1	0	2.90723e-05	0.000687918
695	TENDGVN	5.73581e-06	0.000287436	1.0335e-06	3.45098e-07	5.73581e-07	3.49796e-06	3.9273e-06	0.0067151	1	1	7.43108e-05	0.0016801		Round 2 Selection	sex
50	GPHGPRL	0	0	0	0	0	2.41239e-07	4.9608e-06	0	1	0	6.03097e-08	1.2402e-06		Mouse Individual 1	Male
79	GPRGPTL	0	0	0	0	2.8679e-07	1.20619e-07	7.8546e-06	0	1	0	1.01852e-07	1.96365e-06		Mouse Individual 2	Female
614	GQDTNAR	3.58488e-06	5.42787e-06	4.134e-06	1.55294e-06	2.8679e-07	0.000205053	2.4804e-06	0.00400815	1	1	5.35881e-05	0.00100408
586	PGLKGDN	0	0.000191302	4.134e-07	1.38039e-06	5.73581e-07	2.41239e-07	2.067e-07	0.00355192	1	1	4.80293e-05	0.000888481
782	PGQDSEG	1.43395e-07	0.000293708	8.268e-07	0	2.8679e-07	0.000156443	0.00806295	1.72549e-07	1	1	0.000112645	0.00201599
660	GIQLTDH	1.43395e-07	0	0	0	1.43395e-07	0.000250044	2.067e-06	0.00431994	1	1	6.25827e-05	0.0010805
630	EWSNHQA	0	0	0	0	0	0.000225317	3.7206e-06	0.00381679	1	0	5.63292e-05	0.000955127
1212	AGITGVN	3.95771e-05	0.000433506	6.4077e-06	8.62746e-07	0.000670229	0.000450875	0.0265093	2.93334e-06	1	1	0.000398547	0.00662987
594	PGLEGDK	0	0	0	0	9.24899e-06	0.000188588	3.20385e-06	0.00324013	2	0	4.94593e-05	0.000810833
633	VLMGGEV	0	4.82477e-07	0	0	1.43395e-07	0.000227488	3.3072e-06	0.00371257	1	1	5.70285e-05	0.000928969
192	ATDDDVK	0	1.08557e-06	2.067e-07	2.50196e-05	1.43395e-07	3.61858e-07	0	1.72549e-07	1	1	3.97707e-07	6.34972e-06
514	VLIEGEV	1.07546e-07	6.49535e-05	5.68425e-07	0.00107779	1.896e-06	9.51552e-07	0	2.30066e-06	9	4	1.69772e-05	0.000270164
830	AAVDNKW	2.8679e-06	0.000361979	0.00834386	3.45098e-07	2.8679e-07	0.000176345	1.6536e-06	1.72549e-07	1	1	0.00013537	0.00208651
850	MSESSQP	1.43395e-06	0.000331221	8.6814e-06	0.00883314	0	0.000247993	1.8603e-06	0	1	1	0.000145162	0.00221092
710	PGMKGDK	0.000294964	1.88166e-05	2.067e-07	1.89804e-06	5.80751e-06	7.23716e-06	0.00486944	4.05491e-06	2	2	8.17063e-05	0.0012189
1046	EAGGVGK	0	0	0	0	0.000645279	0.000403472	0.0146887	5.17648e-07	1	0	0.000262188	0.00367231
218	AWSNHKE	1.43395e-06	0	0	2.74353e-05	0	6.03097e-07	0	0	2	1	5.09262e-07	6.85883e-06
443	GGIEGVN	0	0	0	0	8.03013e-06	3.1361e-06	0.000142623	4.31373e-06	1	0	2.79156e-06	3.67342e-05
412	GGIAGVS	0	0	0	0	5.16223e-06	3.25672e-06	0.00010645	1.38039e-06	1	0	2.10474e-06	2.69577e-05
1252	EWSKNEE	0.000874854	5.18663e-06	0	0	2.8679e-07	0.000917792	0.0229019	8.62746e-07	1	1	0.00044953	0.0057257
638	AGVGSDW	1.43395e-07	9.23944e-05	0	1.0353e-06	2.8679e-07	0.000139195	6.201e-07	0.00292367	1	1	5.80048e-05	0.000731332
771	WGNEGAK	1.00377e-06	0.000180326	0.00546845	1.20784e-06	1.86414e-06	0.000252336	1.4469e-06	1.72549e-07	1	1	0.000108882	0.00136782
515	AGIDGVN	0	0	0	0	9.52144e-06	5.95377e-05	2.31091e-05	0.00082796	5	0	1.72648e-05	0.000212767
816	ANDDGGK	0	0	0	0	1.43395e-06	0.000501415	3.5139e-06	0.00614793	1	0	0.000125712	0.00153786
1130	EAGGAGS	1.57735e-06	0.000539168	3.5139e-06	3.45098e-07	1.43395e-06	0.000767983	0.0158715	1.20784e-06	1	1	0.000327541	0.00396913
902	AKEGGGK	0	0	0	0	0.000395269	0.000296241	0.00834293	7.24707e-06	2	0	0.000172877	0.00208754
394	AGIDGGN	5.73581e-07	2.89486e-06	4.134e-07	8.62746e-07	2.29432e-06	1.56805e-06	3.3072e-06	7.47138e-05	1	1	1.8327e-06	1.98243e-05
398	AWSNPEE	0	7.23716e-06	0	7.92001e-05	0	2.41239e-07	0	0	1	1	1.8696e-06	1.98e-05
835	GTDSENK	5.73581e-07	0.000296844	4.3407e-06	0.00580749	0	0.000254748	2.067e-06	0	1	1	0.000138041	0.00145347
740	AENTNAS	4.30186e-07	0.000382363	3.1005e-06	0.00399538	7.16976e-07	6.03097e-07	2.067e-07	5.17648e-07	1	1	9.60284e-05	0.0009998
27	GPRGPRL	0	0	0	0	0	1.20619e-07	1.2402e-06	0	1	0	3.01548e-08	3.1005e-07
468	GTEGDVK	1.29056e-06	8.08149e-06	4.134e-07	0.000134243	2.8679e-07	4.16137e-06	2.067e-07	1.55294e-06	2	1	3.45505e-06	3.41041e-05
1070	GGNEGVN	1.7064e-05	0.000599599	4.134e-06	1.51843e-05	1.66338e-05	0.000490318	0.010927	3.10589e-06	1	1	0.000280904	0.00273735
709	MGMDGVN	5.73581e-07	0.00032326	1.6536e-06	5.17648e-07	4.30186e-07	4.82477e-07	2.2737e-06	0.00315834	1	1	8.11865e-05	0.000790696
723	AGMKSDK	0.000272833	8.31871e-05	6.201e-07	5.75164e-07	2.00753e-06	1.60826e-06	0.00343687	1.09281e-06	3	3	8.99091e-05	0.000859789
990	GIQQNEK	7.16976e-07	2.52094e-05	0	2.70902e-05	0.000670516	0.000209636	4.5474e-06	0.00837899	1	1	0.00022652	0.00210266
1017	AKDDGGK	3.44149e-06	0.000504551	3.5139e-06	3.45098e-06	2.29432e-06	0.000457147	9.3015e-06	0.00868198	1	1	0.000241858	0.00217456
927	PGIDGVK	0.000529128	0.000220492	6.6144e-06	0.00647577	3.0113e-06	6.03097e-07	1.0335e-06	3.45098e-07	1	1	0.000188309	0.00162094
603	AVGGAGA	2.8679e-07	6.35664e-05	2.067e-07	3.45098e-07	6.45279e-07	0.000143959	1.4469e-06	0.00174301	2	2	5.21144e-05	0.000436251
1035	GQNEGAS	6.12298e-05	0.00058621	5.5809e-06	0.00839952	6.88297e-06	0.000367768	3.7206e-06	2.07059e-06	1	1	0.000255523	0.00210272
150	WRHEGAL	0	0	8.0613e-06	0	1.43395e-07	8.44335e-07	0	0	1	1	2.46933e-07	2.01532e-06
1198	GRADGVK	0.00130146	0.000227247	1.0335e-06	1.72549e-07	4.30186e-07	2.53301e-06	0.00898793	0.00350033	1	1	0.000382916	0.00312237
824	RGIEGVN	0	0	0	0	3.15469e-06	0.00052385	5.3742e-06	0.00416672	1	0	0.000131751	0.00104302
985	GPDGYAK	5.73581e-07	0.000647243	4.5474e-06	0.00701171	0	0.000242565	1.0335e-06	5.17648e-07	1	1	0.000222596	0.00175445
1352	GQNTNTR	0.00116638	0.00111983	0.0201413	8.62746e-07	1.19496e-06	0.000292703	4.3407e-06	1.15033e-07	3	1	0.000645026	0.00503664
982	ANNAAGQ	2.8679e-07	0.000658702	3.5139e-06	0.00684313	7.16976e-07	0.000217959	6.201e-07	0	1	1	0.000219416	0.00171182
700	GPHGLAL	0.000305862	0	0	1.38039e-06	1.72074e-06	2.41239e-07	4.134e-07	0.00234512	1	1	7.6956e-05	0.000586727
1103	TEITGVN	0.000743648	0.000476688	4.5474e-06	0.00922793	2.8679e-07	4.82477e-07	4.134e-07	8.62746e-07	1	1	0.000305276	0.00230844
996	GTEGYVK	7.02637e-06	0.000171038	3.5139e-06	0.00693061	0.000469333	0.000273605	3.7895e-06	2.64575e-06	3	1	0.00023025	0.00173514
393	TGIDGGK	0	0	0	0	4.44525e-06	2.65362e-06	6.201e-07	5.21099e-05	1	0	1.77472e-06	1.31825e-05
1396	SGNEGVN	0.000239183	0.000294914	1.2402e-06	6.05648e-05	0.00233017	0.000486458	0.024181	2.93334e-06	1	1	0.000837682	0.00606143
149	AAVGGDW	0	0	0	0	8.60371e-07	1.20619e-07	6.8211e-06	1.72549e-07	1	0	2.45248e-07	1.74841e-06
964	GAGGASK	0	0	0	0	0.000592222	0.000238525	0.00549357	4.31373e-07	2	0	0.000207687	0.0013735
661	AGNTTDR	0	0	0	0	3.87167e-06	0.000247993	2.8938e-05	0.00163309	2	0	6.29662e-05	0.000415507
357	GPHEPTL	0	0	0	0	2.29432e-06	3.45775e-06	3.78261e-05	5.75164e-08	3	0	1.43802e-06	9.4709e-06
1248	GTVSYDK	0.00108328	0.000701281	0.0117184	9.49021e-07	7.24146e-06	6.03097e-08	0	0	2	2	0.000447965	0.00292985
290	PGINSVN	0	3.01548e-06	2.12901e-05	1.72549e-07	0	3.61858e-07	0	0	1	1	8.44335e-07	5.36566e-06
1155	GSQQNDN	0.0005254	0.000856277	7.0278e-06	1.0353e-06	2.8679e-07	8.44335e-07	1.2402e-06	0.00862556	1	1	0.000345702	0.00215872
1284	GLNATER	0.000881594	0.000740361	0.0125082	1.72549e-06	4.01507e-06	0.0004013	2.067e-06	1.94981e-05	1	1	0.000506818	0.00313288
1141	TGIAGVK	0	0	0	0	0.00135021	3.49796e-06	2.6871e-06	0.00802474	1	0	0.000338427	0.00200686
947	EEGGAGK	2.8679e-07	1.20619e-07	0	0	1.14716e-06	0.00079078	7.8546e-06	0.00465227	1	1	0.000198084	0.00116503
49	ATDDYVK	0	0	0	0	0	2.41239e-07	0	1.38039e-06	1	0	6.03097e-08	3.45098e-07
832	GIQLNDK	0	0	0	0	1.86414e-06	0.000543752	6.4077e-06	0.00301702	1	0	0.000136404	0.000755858
1039	AAVDNNG	0.000598532	0.000433747	1.0335e-06	0	1.43395e-06	9.64955e-07	1.2402e-06	0.0056924	1	1	0.000258669	0.00142367
1180	GQNTTAS	0.000853488	0.000405884	0.000100249	1.55294e-05	1.86414e-06	0.000193272	0.00779217	4.60131e-07	3	2	0.000363627	0.0019771
478	GGNEGVS	1.43395e-06	4.46291e-06	2.067e-07	2.76079e-06	7.88674e-06	5.42787e-06	0.00010087	5.17648e-07	1	1	4.80287e-06	2.60887e-05
1323	AAVGGDR	2.8679e-07	1.20619e-06	6.201e-07	1.0353e-06	0.00235412	3.25672e-06	0.0127414	1.20784e-06	1	1	0.000589717	0.00318607
1138	GLNTTER	0.000229002	0.000550748	0.000357177	1.55294e-06	0.000350315	0.000209757	3.3072e-06	0.00685365	1	1	0.000334955	0.00180392
1192	ANDGEGK	0.000553506	0.000577887	9.3015e-06	0.0079188	0.000368382	6.45313e-06	3.1005e-07	1.50118e-05	2	1	0.000376557	0.00198586
1166	TGLEGDK	0	0	0	0	0.00140542	1.06145e-05	4.5474e-06	0.0072179	1	0	0.000354008	0.00180561
1005	ALNTTAR	0.000212225	0.000372162	0.00113316	0.00104254	4.20578e-05	0.000310197	0.0021064	0.000456824	10	7	0.00023416	0.00118473
427	AAGGGGN	0	0	0	0	3.15469e-06	6.2722e-06	4.71276e-05	3.45098e-07	1	0	2.35672e-06	1.18682e-05
1201	TGNTAVH	0.000858937	0.000186598	0	1.72549e-07	8.60371e-07	0.000497313	5.1675e-06	0.00773918	1	1	0.000385927	0.00193613
998	GTVGDVK	1.99319e-05	0.000402748	2.6871e-06	1.89804e-06	1.86414e-06	0.000499846	3.7206e-06	0.00453304	1	1	0.000231098	0.00113534
41	GMQVGDN	0	0	0	6.90197e-07	1.43395e-07	0	0	0	1	1	3.58488e-08	1.72549e-07
1230	ANDGVRQ	1.43395e-07	0.00121283	6.6144e-06	0	2.8679e-07	0.000479341	0.00793252	5.17648e-07	1	1	0.00042315	0.00198491
392	GPDGYAR	0	4.22168e-06	2.067e-07	3.20941e-05	5.73581e-07	2.29177e-06	2.067e-07	6.90197e-07	1	1	1.77176e-06	8.29944e-06
509	AAGGAGK	0	0	0	0	1.8498e-05	3.70301e-05	0.00025114	7.24707e-06	1	0	1.3882e-05	6.45969e-05
162	SGIDAVT	4.30186e-07	1.20619e-07	0	5.52157e-06	2.8679e-07	3.61858e-07	0	0	1	1	2.99863e-07	1.38039e-06
1018	GTDDSVK	0.000557664	9.64955e-07	1.8603e-06	0.00440173	4.30186e-07	0.000409503	4.3407e-06	5.17648e-07	1	1	0.00024214	0.00110211
1417	MSEGGQP	0.00135351	0.00213834	0.0114933	0.00670423	0.000101852	0.000412432	2.03747e-06	1.01065e-06	7	1	0.00100153	0.00455015
173	WGIEGVM	0	0	0	0	8.60371e-07	3.61858e-07	0	5.52157e-06	1	0	3.05557e-07	1.38039e-06
720	AVGDADA	1.50565e-06	0.000228332	1.75695e-06	0.00158616	1.15792e-05	0.000113774	5.68425e-07	2.80392e-06	4	2	8.87978e-05	0.000397822
847	GTDGEGK	7.88674e-07	0.000331462	4.134e-06	1.29412e-05	3.25029e-06	0.00023376	3.5139e-06	0.00251117	3	2	0.000142315	0.000632939
1028	GQNANAM	7.02637e-06	0.000755318	4.3407e-06	8.62746e-07	1.43395e-07	0.000243772	3.1005e-06	0.00427767	1	1	0.000251565	0.00107149
536	GLAHEFK	5.73581e-07	3.61858e-07	0	2.24314e-06	0.000112709	0	0	0.000458981	1	1	2.8411e-05	0.000115306
1158	SGIEGVM	5.73581e-07	0.000295155	6.201e-07	3.45098e-07	0.00108937	6.15159e-06	2.067e-06	0.00562079	1	1	0.000347814	0.00140596
368	CPHEPTL	7.16976e-07	5.42787e-06	0	1.31137e-05	0	0	1.15752e-05	0	1	1	1.53621e-06	6.17223e-06
206	ANDGVSQ	0	0	0	0	5.73581e-07	1.32681e-06	7.4412e-06	0	1	0	4.75098e-07	1.8603e-06
1270	TGIEGVN	0.000593226	0.000696215	5.9943e-06	0.00649855	0.000220076	0.000423796	4.39237e-06	0.000880475	4	1	0.000483328	0.00184735
354	ANDGKGK	2.43772e-06	3.01548e-06	0	2.07059e-05	0	1.20619e-07	0	1.72549e-07	1	1	1.39346e-06	5.21961e-06
1215	GLIAGEV	0	4.82477e-07	2.067e-07	0.0059105	0.00160617	4.46291e-06	0	3.45098e-05	1	1	0.000402779	0.0014863
36	GPIEGEV	0	0	0	0	1.43395e-07	0	0	5.17648e-07	1	0	3.58488e-08	1.29412e-07
843	TGSDGVN	0	0	0	0	6.23769e-06	0.000559674	4.9608e-06	0.00198828	2	0	0.000141478	0.000498311
26	PGQESEG	0	0	0	0	0	1.20619e-07	4.134e-07	0	1	0	3.01548e-08	1.0335e-07
82	PGLTSDQ	1.43395e-07	0	0	1.20784e-06	2.15093e-07	1.20619e-07	0	4.31373e-07	2	1	1.19777e-07	4.09804e-07
1318	ANNDGGK	0.00146435	4.46291e-06	2.067e-06	0.00758216	4.73204e-06	0.000800309	8.8881e-06	2.19137e-05	1	1	0.000568464	0.00190376
1316	ANDSVSK	6.30939e-06	0.000539289	4.5474e-06	0.00747707	0.00170898	6.03097e-07	2.067e-07	0	1	1	0.000563796	0.00187046
1408	GENTSAS	0.00152171	0.000755198	7.8546e-06	0.00393119	0.000863239	0.000537962	6.6144e-06	0.00798161	1	1	0.000919527	0.00298182
304	AAVGNVW	0	1.08557e-06	0	1.72549e-07	2.00753e-06	7.23716e-07	1.21953e-05	0	1	1	9.54206e-07	3.09196e-06
442	PGMKGVK	4.30186e-07	2.05053e-06	8.268e-07	6.90197e-07	6.45279e-06	2.17115e-06	3.38988e-05	1.72549e-07	1	1	2.77616e-06	8.89708e-06
1129	SVGDADA	1.24754e-05	0.000439296	3.5139e-06	0.00415067	0.000850429	7.92067e-06	3.2383e-06	1.44941e-05	3	1	0.00032753	0.00104298
435	AGITDVN	4.01507e-06	2.05053e-06	0	1.72549e-07	3.72828e-06	4.82477e-07	3.22452e-05	1.72549e-07	1	1	2.56909e-06	8.14757e-06
1019	GLNTTAR	0.000156014	0.000535218	1.64326e-05	6.51373e-06	0.000116365	0.000162595	0.00301165	4.11242e-06	6	4	0.000242548	0.000759678
389	WLQEPSL	0	0	0	0	6.88297e-06	1.20619e-07	2.17035e-05	0	1	0	1.7509e-06	5.42587e-06
1007	SGIDGVN	0	0	0	0	0.000488309	0.000454413	0.0029051	5.40654e-06	3	0	0.00023568	0.000727626
1149	AAGGASN	2.29432e-06	0.000224111	0.00418629	1.72549e-07	0.00098154	0.000160303	2.067e-05	2.58824e-07	2	1	0.000342062	0.00105185
1307	ATNGYVK	4.30186e-07	0.000490197	2.6871e-06	2.41569e-06	5.73581e-07	0.00171653	9.5082e-06	0.00650528	1	1	0.000551934	0.00162997
1412	GGMEGVN	0.00248432	0.00126916	8.268e-06	3.10589e-06	2.72451e-06	2.53301e-06	0.0109363	2.93334e-06	1	1	0.000939684	0.00273765
882	QAAVTAE	0	0.000140039	1.8603e-06	0.00190529	0.000159312	0.000362702	2.2737e-06	1.72549e-05	1	1	0.000165513	0.000481669
497	AGIAGVK	0	0	0	0	2.29432e-05	1.20619e-05	4.7541e-06	9.66275e-05	1	0	8.75129e-06	2.53454e-05
1153	SGIDGVT	1.86414e-06	1.08557e-06	1.0335e-06	0.00382369	1.00377e-06	0.00137771	2.10834e-05	8.62746e-07	1	1	0.000345417	0.000961667
825	VSEGGEP	6.91882e-06	0.000398828	3.9273e-06	0.00144881	6.21379e-07	0.000121403	1.34355e-06	3.04837e-06	6	4	0.000131943	0.000364282
474	AADGASK	2.58111e-06	2.41239e-06	1.4469e-06	0	1.57735e-06	1.15795e-05	4.71276e-05	1.72549e-07	1	1	4.53758e-06	1.21868e-05
1058	GQNGNAR	7.09806e-06	0.000269222	3.3072e-06	4.31373e-07	0.000334541	0.000478135	4.23735e-06	0.0029078	2	2	0.000272249	0.000728944
1303	AVGYAEA	0.000515793	0.00082974	5.5809e-06	0.00328758	0.0006524	0.000172325	3.77572e-05	0.00247648	3	1	0.000542565	0.00145185
399	GAGGARK	0	0	0	0	5.16223e-06	2.35208e-06	1.98432e-05	1.72549e-07	2	0	1.87858e-06	5.00394e-06
1199	AGNTTVR	0.000921028	0.000226704	0.00405194	6.03922e-07	6.45279e-07	0.00038369	7.8546e-06	1.55294e-06	2	2	0.000383017	0.00101549
212	RGNEGAK	4.30186e-07	2.41239e-07	4.7541e-06	0	4.30186e-07	8.44335e-07	2.067e-07	1.72549e-07	1	1	4.86486e-07	1.28334e-06
1203	ANDGAGK	0.000401148	0.000281043	1.4469e-06	3.01961e-06	0.000403944	0.000471863	2.4804e-06	0.0040832	2	2	0.0003895	0.00102254
382	ALIEGEG	1.00377e-06	0	0	0	5.59241e-06	0	0	1.72549e-05	1	1	1.64905e-06	4.31373e-06
78	GQNRKAS	0	0	0	0	2.8679e-07	1.20619e-07	1.0335e-06	0	1	0	1.01852e-07	2.58375e-07
431	ANDDEGK	0	0	0	0	2.8679e-07	9.52893e-06	2.067e-07	2.46745e-05	1	0	2.45393e-06	6.22031e-06
1345	GIQVNEK	0.00167715	0.000610093	8.6814e-06	6.90197e-06	1.57735e-06	0.000226402	0.00630745	6.90197e-07	1	1	0.000628806	0.00158093
1379	ALNTTDR	0.000809657	0.000781653	0.00492786	0.00200019	0.000812313	0.000556245	6.96874e-06	0.00048331	7	3	0.000739967	0.00185458
1228	GLQLNAN	0.000675105	1.68867e-06	8.268e-07	0.00418691	0.000995163	1.08557e-06	0	8.62746e-07	1	1	0.00041826	0.00104715
47	PGLKREK	0	1.80929e-07	0	8.62746e-08	0	6.03097e-08	0	5.17648e-07	2	2	6.03097e-08	1.50981e-07
1226	ANDEVGK	4.30186e-07	1.20619e-07	0	6.90197e-07	0.0012537	0.000408658	4.7541e-06	0.00413204	1	1	0.000415728	0.00103437
1282	AANTTDR	1.00377e-06	0.000422047	5.1675e-06	0.00502429	0.000743648	0.00085881	7.4412e-06	8.62746e-07	1	1	0.000506377	0.00125944
1237	GTDGVGK	4.30186e-06	0.000908022	3.84462e-05	0.00426473	0.000818787	2.95517e-06	5.1675e-07	5.60785e-06	2	1	0.000433516	0.00107732
951	EAGGGGK	3.15469e-06	0.000724681	3.5139e-06	1.0353e-06	4.80374e-05	3.01548e-05	0.00195641	1.94981e-05	1	1	0.000201507	0.000495116
1420	GLAHEIK	0.00127364	0.00268873	1.69494e-05	0.0106461	8.60371e-06	0.000411119	3.26586e-06	2.07059e-07	5	1	0.00109552	0.00266663
46	PGLKRDQ	0	0	0	0	1.43395e-07	0	0	3.45098e-07	1	0	3.58488e-08	8.62746e-08
1255	AGIEGDN	1.00377e-06	1.08557e-06	4.134e-07	0.00439293	0.00156989	0.000258246	3.1005e-06	3.79608e-06	1	1	0.000457557	0.00110006
107	EAVGAVN	0	3.61858e-07	0	0	0	2.41239e-07	1.4469e-06	0	1	1	1.50774e-07	3.61725e-07
489	AGMEGVN	0	0	0	0	1.69206e-05	6.51344e-06	4.32003e-05	1.24235e-05	1	0	5.85852e-06	1.3906e-05
869	AAVGGVK	0.000523536	0.000103733	3.3072e-06	0.00149307	5.59241e-06	4.10106e-06	9.5082e-06	2.07059e-06	1	1	0.000159241	0.000376989
422	AFNSTDR	0	0	0	0	4.01507e-06	4.94539e-06	4.134e-07	1.98432e-05	1	0	2.24011e-06	5.06414e-06
1182	ALKTTDR	1.79244e-06	0.00115632	0.00328084	4.7451e-06	5.16223e-06	0.000293909	1.9981e-06	5.75164e-08	3	2	0.000364295	0.000821911
448	GIQQNDN	0	0	0	0	8.17353e-06	3.25672e-06	0	2.55373e-05	1	0	2.85756e-06	6.38432e-06
1143	TGMDGVK	0	0	0	0	0.000620507	0.000739125	8.78475e-06	0.00302164	4	0	0.000339908	0.000757606
161	SVSYADT	0	0	0	0	5.73581e-07	6.03097e-07	2.067e-07	2.41569e-06	1	0	2.94169e-07	6.55597e-07
242	SVGDADN	2.8679e-07	1.20619e-06	0	4.65883e-06	2.8679e-07	6.03097e-07	4.134e-07	1.72549e-07	1	1	5.95718e-07	1.31119e-06
13	SGLKSEK	0	0	0	0	0	1.20619e-07	0	2.58824e-07	2	0	3.01548e-08	6.47059e-08
407	TGMKGDK	2.15093e-06	2.29177e-06	0	1.72549e-07	2.72451e-06	8.44335e-07	1.4469e-05	2.41569e-06	1	1	2.00288e-06	4.26431e-06
139	GTDNYVK	0	1.20619e-07	1.4469e-06	3.45098e-07	0	7.23716e-07	0	0	1	1	2.11084e-07	4.47999e-07
1419	GQNTTTS	0.00306335	0.000250647	0.0088819	6.90197e-07	7.39202e-05	0.000889025	8.99145e-06	1.72549e-07	2	1	0.00106924	0.00222294
510	AEDGGGK	0	0	0	0	4.50261e-05	1.07351e-05	0.000103143	7.41961e-06	1	0	1.39403e-05	2.76407e-05
145	MWVGGEP	0	0	0	0	7.16976e-07	2.41239e-07	0	1.89804e-06	1	0	2.39554e-07	4.7451e-07
307	GTEGYVE	0	1.20619e-07	0	7.59216e-06	0	3.7392e-06	0	0	1	1	9.64955e-07	1.89804e-06
345	PGLEGVN	0	0	0	0	3.72828e-06	1.44743e-06	7.0278e-06	3.10589e-06	1	0	1.29393e-06	2.53342e-06
94	GADGARK	1.43395e-07	1.20619e-07	0	0	1.43395e-07	1.20619e-07	1.0335e-06	0	1	1	1.32007e-07	2.58375e-07
130	GRNTSAS	1.43395e-07	2.41239e-07	0	5.17648e-07	2.8679e-07	1.20619e-07	8.268e-07	1.72549e-07	1	1	1.98011e-07	3.79249e-07
1251	AFNGTDR	5.73581e-07	0.000236896	1.4469e-06	1.72549e-07	0.000755119	0.000804531	7.0278e-06	0.00341406	1	1	0.00044928	0.000855676
1101	GQNTTAR	0.000224127	0.000657697	0.0022686	5.00393e-06	3.44149e-06	0.000324359	8.86513e-06	1.8597e-06	9	3	0.000302406	0.000571082
1358	TGLEGVN	0.000670229	0.00109981	2.4804e-06	6.55687e-06	0.000681199	0.000209878	0.0050071	5.52157e-06	2	1	0.000665278	0.00125541
494	AGLEGDK	1.36225e-05	5.91035e-06	6.201e-07	3.45098e-07	1.04679e-05	3.01548e-06	1.2402e-06	5.93569e-05	1	1	8.25406e-06	1.53906e-05
446	ANDTVGQ	7.88674e-06	9.64955e-07	4.134e-07	2.00157e-05	2.29432e-06	2.41239e-07	6.201e-07	0	1	1	2.84681e-06	5.2623e-06
1191	GPHGVAL	0.000411688	0.000167781	4.134e-07	0.00273456	0.000778493	0.000147035	2.067e-06	1.20784e-06	1	1	0.000376249	0.000684562
1314	SVGYAEA	5.01883e-07	0.000702004	2.2737e-06	2.58824e-07	0.000795222	0.000746433	0.00406179	5.75164e-07	3	2	0.00056104	0.00101622
75	PGLKNNK	0	2.41239e-07	0	3.45098e-07	1.43395e-07	0	0	3.45098e-07	1	1	9.61585e-08	1.72549e-07
1287	GQNTDAN	0.00173107	0.000319279	2.067e-06	0.00367426	3.15469e-06	8.44335e-07	4.134e-07	5.17648e-07	1	1	0.000513586	0.000919315
428	GPDGYVK	2.29432e-06	1.56805e-06	0	1.65647e-05	2.8679e-06	2.71393e-06	0	1.72549e-07	2	1	2.36105e-06	4.18432e-06
12	AGVGGVW	0	0	0	0	0	1.20619e-07	2.067e-07	0	1	0	3.01548e-08	5.1675e-08
403	GQNRNAR	2.8679e-07	1.20619e-07	0	0	2.50942e-06	4.88508e-06	4.134e-07	1.26824e-05	2	1	1.95048e-06	3.27394e-06
1340	GLAREVK	0.0012603	0.000748925	2.6871e-06	0	0	0.000479944	4.5474e-06	0.00413549	1	1	0.000622293	0.00103568
500	AEGGAGK	0	8.44335e-07	0	8.62746e-07	1.89282e-05	1.73692e-05	9.5082e-06	5.14197e-05	1	1	9.28542e-06	1.54476e-05
207	WPQEPAL	0	0	0	0	7.16976e-07	1.20619e-06	2.8938e-06	1.72549e-07	1	0	4.80792e-07	7.66587e-07
1091	GPHGPTL	0.000909556	8.44335e-07	0	3.45098e-07	0.000207149	7.517e-05	0.00189895	1.38039e-07	5	1	0.00029818	0.000474859
472	GKDGEGK	0	0	0	0	8.17353e-06	7.4784e-06	8.268e-07	2.39843e-05	1	0	3.91298e-06	6.20278e-06
284	AGTDGEE	1.43395e-07	4.82477e-07	0	5.00393e-06	1.43395e-07	2.41239e-06	0	0	1	1	7.95414e-07	1.25098e-06
878	PGLKSEQ	0	0.000320908	1.75695e-06	3.45098e-07	0.000161176	0.000170013	1.13685e-06	0.00101899	2	2	0.000163024	0.000255557
1227	AVGYADA	9.32069e-07	0.000712257	5.3742e-06	0.00258781	0.000462564	0.000494925	3.59658e-06	2.07059e-06	5	2	0.00041767	0.000649712
477	PGIEGVK	6.30939e-06	4.46291e-06	2.067e-07	2.67451e-05	6.73958e-06	1.08557e-06	4.134e-07	1.55294e-06	1	1	4.64936e-06	7.22954e-06
463	AGIDGDN	1.86414e-06	1.80929e-06	0	1.84628e-05	7.16976e-06	2.29177e-06	1.2402e-06	5.17648e-07	1	1	3.28374e-06	5.05515e-06
74	AWSDHEE	0	0	0	0	1.43395e-07	2.41239e-07	4.134e-07	1.72549e-07	1	0	9.61585e-08	1.46487e-07
1120	EGGGGGN	0.000366375	0.000719856	8.268e-07	0.0019222	4.30186e-06	0.000196489	4.3407e-06	8.62746e-08	2	1	0.000321755	0.000481863
52	PGLQRDK	0	0	0	0	0	2.41239e-07	0	3.45098e-07	1	0	6.03097e-08	8.62746e-08
23	TGINDVN	0	0	0	0	0	1.20619e-07	0	1.72549e-07	1	0	3.01548e-08	4.31373e-08
68	GIQPNAN	0	0	0	5.17648e-07	0	3.61858e-07	0	0	1	1	9.04645e-08	1.29412e-07
351	TGIEGVD	1.43395e-06	2.05053e-06	2.067e-07	4.83138e-06	1.14716e-06	8.44335e-07	0	2.58824e-06	1	1	1.36899e-06	1.90658e-06
81	CPHAPTL	3.58488e-08	3.01548e-07	0	1.72549e-07	7.16976e-08	6.03097e-08	4.65075e-07	0	4	4	1.17351e-07	1.59406e-07
237	AVGCADA	4.77984e-07	1.20619e-06	0	2.87582e-06	3.34589e-07	3.21652e-07	6.89e-08	2.30066e-07	3	3	5.85104e-07	7.93696e-07
1432	SGIEGVN	0.00468573	0.00280826	1.59159e-05	0.00918704	0.000331386	0.00038944	2.81456e-05	0.00187874	6	1	0.0020537	0.00277746
270	PGLKSDQ	0	0	0	0	2.8679e-07	2.65362e-06	0	3.96863e-06	1	0	7.35104e-07	9.92158e-07
261	GIQLNDN	0	0	0	0	2.00753e-06	7.23716e-07	0	3.62353e-06	1	0	6.82812e-07	9.05883e-07
322	PGLKGVK	1.43395e-07	1.56805e-06	0	0	1.64905e-06	7.84026e-07	2.067e-07	5.26275e-06	2	1	1.03613e-06	1.36736e-06
1428	WGNEGVK	2.43772e-06	0.00188986	1.4469e-05	0.00685538	0.0015111	0.00184873	2.04633e-05	1.38039e-06	1	1	0.00131303	0.00172292
430	TGIGGGN	0	0	0	0	9.32069e-06	4.82477e-07	2.067e-07	1.25961e-05	1	0	2.45079e-06	3.2007e-06
1128	PGLEGVK	1.07546e-05	0.000306856	1.0335e-06	3.45098e-07	0.000540528	0.000445387	4.9608e-06	0.00168563	2	1	0.000325881	0.000422993
77	VRIEGEV	0	0	0	0	2.8679e-07	1.20619e-07	0	5.17648e-07	1	0	1.01852e-07	1.29412e-07
127	PGIKSVN	4.30186e-07	2.41239e-07	2.067e-07	0	0	1.20619e-07	6.201e-07	1.72549e-07	1	1	1.98011e-07	2.49837e-07
1391	AGMDGVK	0	0	0	0	0.00274308	0.000509798	8.16465e-06	0.00409442	2	0	0.000813219	0.00102565
213	AKGGAGK	1.43395e-07	1.20619e-07	0	0	7.16976e-07	9.64955e-07	1.2402e-06	1.20784e-06	1	1	4.86486e-07	6.12011e-07
1429	TGIDGVK	0.00126933	0.00336456	6.92445e-05	0.00656791	0.000256415	0.00041089	4.8919e-06	2.12523e-05	6	1	0.0013253	0.00166583
364	GTDDDVK	1.43395e-06	3.85982e-06	4.134e-07	5.00393e-06	4.30186e-07	2.41239e-07	0	2.07059e-06	1	1	1.4913e-06	1.87198e-06
894	AGVGGDK	1.04679e-05	7.23716e-06	6.201e-07	6.90197e-07	0.000659044	1.92991e-06	2.4804e-06	0.00084066	1	1	0.00016967	0.000211113
413	RGLKSEK	1.72074e-06	3.37734e-06	0	0	1.29056e-06	2.05053e-06	0	1.01804e-05	1	1	2.10979e-06	2.5451e-06
37	ALIEGEI	0	0	0	0	1.43395e-07	0	0	1.72549e-07	1	0	3.58488e-08	4.31373e-08
1400	EAGGAGN	0.00114544	0.00162124	7.2345e-06	6.90197e-07	0.000196189	0.000486076	0.00402155	4.22746e-06	6	1	0.000862237	0.00100843
259	AAVGNEW	0	0	0	0	2.43772e-06	2.41239e-07	3.1005e-06	0	1	0	6.69739e-07	7.75125e-07
958	AAVGNDR	2.72451e-06	0.000132742	6.201e-07	1.72549e-06	0.000212655	0.000471059	8.1991e-06	0.000935849	3	2	0.000204795	0.000236598
64	EWSDDEE	0	2.41239e-07	0	0	0	1.20619e-07	4.134e-07	0	1	1	9.04645e-08	1.0335e-07
144	PGVKRDK	1.43395e-07	3.61858e-07	0	0	4.30186e-07	0	0	1.0353e-06	1	1	2.3386e-07	2.58824e-07
295	MGMGGVN	0	0	0	0	0	3.61858e-06	0	3.96863e-06	1	0	9.04645e-07	9.92158e-07
462	GTDDSVQ	3.0113e-06	6.03097e-07	0	1.43216e-05	4.44525e-06	5.06601e-06	0	0	1	1	3.28141e-06	3.5804e-06
1411	AKDGEGK	0.00140413	0.000510943	4.7541e-06	0.00406336	0.00169034	0.000150774	2.4804e-06	2.93334e-06	1	1	0.000939047	0.00101838
1386	AVNTTDR	0.000633879	0.000849884	1.75695e-05	0.00334331	0.000837954	0.000807948	8.7503e-06	2.01307e-06	3	2	0.000782416	0.000842911
182	GQHATAR	0	7.23716e-07	1.2402e-06	0	1.43395e-07	4.82477e-07	2.067e-07	0	1	1	3.37397e-07	3.61725e-07
404	TGIDGVH	4.30186e-07	5.54849e-06	0	8.10981e-06	1.29056e-06	5.42787e-07	0	2.58824e-07	2	1	1.953e-06	2.09216e-06
714	AQNTTAS	8.79013e-05	0.000101079	6.4077e-06	9.14511e-06	6.50058e-06	0.000147839	8.8881e-06	0.000339922	3	2	8.583e-05	9.10907e-05
183	AAVGDDW	0	0	0	0	1.14716e-06	2.41239e-07	1.4469e-06	0	1	0	3.471e-07	3.61725e-07
346	AGIAGVR	1.00377e-06	1.56805e-06	1.0335e-06	3.45098e-07	5.73581e-07	2.11084e-06	1.6536e-06	2.41569e-06	2	1	1.31406e-06	1.36197e-06
1181	SPHEPTL	0.00038927	0.000519427	3.5139e-06	5.75164e-08	0.000221423	0.000324914	0.00150076	1.72549e-07	7	3	0.000363758	0.000376126
507	GAGGAGS	0	0	0	0	7.16976e-07	5.12632e-05	5.3742e-05	0	1	0	1.2995e-05	1.34355e-05
1409	RGLESEK	0.000715542	0.00162329	1.05417e-05	1.72549e-07	0.000666214	0.000673659	4.5474e-06	0.00369169	1	1	0.000919678	0.000926738
326	AAVANNR	1.14716e-06	2.29177e-06	0	2.93334e-06	2.8679e-07	4.82477e-07	2.067e-07	1.0353e-06	1	1	1.05205e-06	1.04383e-06
1275	GLNTNDR	1.64905e-06	0.000454675	4.9608e-06	1.12157e-06	0.000907333	0.000601529	4.85745e-06	0.0019373	2	2	0.000491296	0.000487059
224	AQNTNAS	0	0	0	0	1.00377e-06	1.08557e-06	0	2.07059e-06	1	0	5.22335e-07	5.17648e-07
1371	AGMDGVN	0.00106084	0.00153741	1.38489e-05	5.00393e-06	1.2093e-05	0.000260699	5.3742e-06	0.00281635	3	1	0.000717761	0.000710144
1423	GQDGNAR	0.00129185	0.000653515	4.5474e-06	2.41569e-06	0.0011853	0.00170942	1.52958e-05	0.00472112	1	1	0.00121002	0.00118584
1302	AGNAGVK	5.44902e-06	0.00021229	3.9273e-06	1.72549e-06	1.37659e-05	0.00192207	2.19102e-05	0.00207473	1	1	0.000538393	0.000525574
120	EGSDGEE	0	0	0	0	0	7.23716e-07	0	6.90197e-07	1	0	1.80929e-07	1.72549e-07
528	GAGGAGN	1.04679e-05	1.23032e-05	1.2402e-06	1.72549e-07	6.71807e-05	9.83047e-06	9.23949e-05	1.0353e-06	2	1	2.49455e-05	2.37107e-05
455	AGIDGGK	1.29056e-06	4.82477e-06	6.201e-07	2.41569e-06	2.8679e-06	3.7392e-06	1.4469e-06	7.59216e-06	1	1	3.18061e-06	3.01871e-06
1328	AQNTTAR	0.000724863	0.000463238	2.91447e-05	0.00156071	0.000602021	0.000584602	1.2712e-05	0.000644471	6	2	0.000593681	0.000561759
125	GPDGYVR	1.43395e-07	1.20619e-07	2.067e-07	5.17648e-07	1.43395e-07	3.61858e-07	0	0	1	1	1.92317e-07	1.81087e-07
271	AGIAGVQ	5.73581e-07	6.03097e-07	2.067e-07	1.0353e-06	1.43395e-06	3.61858e-07	0	1.55294e-06	1	1	7.43122e-07	6.98734e-07
438	ATDGSVQ	1.43395e-07	2.41239e-07	0	9.66275e-06	4.87544e-06	5.30725e-06	0	1.72549e-07	1	1	2.64183e-06	2.45883e-06
277	AGLKSDK	0	0	0	0	2.19873e-06	8.84542e-07	1.7225e-06	9.77779e-07	3	0	7.70817e-07	6.7507e-07
51	EGLDGEE	0	0	2.067e-07	0	0	2.41239e-07	0	0	1	1	6.03097e-08	5.1675e-08
54	GQKTHAR	0	1.20619e-07	0	0	0	1.20619e-07	2.067e-07	0	1	1	6.03097e-08	5.1675e-08
1200	GTDGYVK	0	0	0	0	0.000802225	0.000737889	6.09765e-06	0.0012713	4	0	0.000385028	0.000319349
113	ANDDVGQ	0	0	0	0	4.30186e-07	2.41239e-07	2.067e-07	3.45098e-07	1	0	1.67856e-07	1.3795e-07
91	ANDSVGQ	0	0	0	0	1.43395e-07	3.61858e-07	4.134e-07	0	1	0	1.26313e-07	1.0335e-07
1022	PGLKSDK	0	0	0	0	0.00078724	0.000194981	1.55025e-06	0.00079942	4	0	0.000245555	0.000200243
71	SVGEAEA	0	0	0	0	0	3.61858e-07	2.067e-07	8.62746e-08	2	0	9.04645e-08	7.32436e-08
128	GAVGNKR	2.8679e-07	1.20619e-07	6.201e-07	0	1.43395e-07	2.41239e-07	0	0	1	1	1.98011e-07	1.55025e-07
436	SGIDGVD	3.29809e-06	1.44743e-06	0	3.45098e-07	4.73204e-06	9.64955e-07	7.6479e-06	0	1	1	2.61063e-06	1.99825e-06
89	AVIEGEV	0	2.41239e-07	2.067e-07	0	1.43395e-07	1.20619e-07	0	1.72549e-07	1	1	1.26313e-07	9.48123e-08
312	TGGDGVD	2.8679e-07	7.23716e-07	0	1.72549e-07	1.57735e-06	1.32681e-06	0	2.76079e-06	1	1	9.78667e-07	7.33334e-07
1395	ANDGGGK	0.00103194	0.000535188	3.20385e-06	1.15608e-05	0.00121317	0.000551994	7.3723e-06	0.0024682	3	2	0.000833074	0.000622584
289	WPQEPTR	0	2.41239e-07	0	0	2.8679e-06	2.41239e-07	2.4804e-06	0	1	1	8.37595e-07	6.201e-07
186	WLQEPTL	1.43395e-07	1.20619e-07	0	0	1.14716e-06	0	1.0335e-06	0	1	1	3.52794e-07	2.58375e-07
48	AWMDGEE	0	0	0	0	0	2.41239e-07	0	1.72549e-07	1	0	6.03097e-08	4.31373e-08
395	ATDGEVK	7.16976e-07	1.68867e-06	2.067e-07	3.96863e-06	1.43395e-07	4.82477e-06	0	1.0353e-06	1	1	1.84345e-06	1.30266e-06
294	SGLEGVL	0	2.41239e-07	0	0	5.73581e-07	2.77424e-06	2.067e-07	2.24314e-06	1	1	8.97266e-07	6.1246e-07
172	GRNASAS	0	2.41239e-07	0	0	8.60371e-07	1.20619e-07	8.268e-07	0	1	1	3.05557e-07	2.067e-07
1315	GTEAYNK	0.00153476	0.000354621	2.6871e-06	0	9.0339e-06	0.000351485	4.134e-06	0.0015105	1	1	0.000562475	0.000379329
873	ALAHGIK	0	0.000248958	2.6871e-06	0	0	0.000394425	0.000418981	0	1	1	0.000160846	0.000105417
95	GRNTNAN	0	0	0	3.45098e-07	2.8679e-07	2.41239e-07	0	0	1	1	1.32007e-07	8.62746e-08
57	EGSNHEE	0	0	0	0	1.43395e-07	1.20619e-07	0	1.72549e-07	1	0	6.60036e-08	4.31373e-08
60	AAGDAST	0	0	0	0	1.43395e-07	1.20619e-07	0	1.72549e-07	1	0	6.60036e-08	4.31373e-08
260	ANDGAGQ	0	0	0	0	1.00377e-06	1.68867e-06	1.2402e-06	5.17648e-07	1	0	6.73109e-07	4.39462e-07
456	RGMEGVK	2.15093e-06	1.44743e-06	0	1.38039e-06	2.15093e-06	6.99592e-06	2.067e-07	6.72942e-06	1	1	3.1863e-06	2.07913e-06
484	GKNTNAR	8.03013e-06	1.363e-05	1.19886e-05	1.72549e-06	2.8679e-07	0	0	3.45098e-07	1	1	5.48673e-06	3.5148e-06
320	CPHEPAL	8.60371e-07	3.25672e-06	0	0	0	0	2.4804e-06	0	1	1	1.02927e-06	6.201e-07
402	TGSDGVD	5.73581e-07	1.56805e-06	0	8.62746e-07	4.44525e-06	1.20619e-06	0	3.79608e-06	1	1	1.94827e-06	1.16471e-06
508	QAAGTAD	0	0	0	0	2.72451e-05	2.54507e-05	4.134e-07	3.07138e-05	1	0	1.31739e-05	7.78179e-06
1370	VSEGGQP	0.00160655	0.000371869	1.11618e-05	1.19059e-05	0.000212321	0.000678443	3.8584e-06	0.00164022	6	3	0.000717296	0.000416787
385	AGGYAEA	1.43395e-07	3.61858e-07	0	1.72549e-06	5.59241e-06	6.03097e-07	1.2402e-06	8.62746e-07	1	1	1.67519e-06	9.57109e-07
269	GRNAGVS	0	0	0	0	1.72074e-06	1.20619e-06	1.6536e-06	0	1	0	7.31734e-07	4.134e-07
332	TGMKSDK	4.30186e-07	1.08557e-06	0	9.49021e-07	1.29056e-06	1.56805e-06	5.1675e-07	9.49021e-07	2	2	1.09359e-06	6.03698e-07
445	PGLKGDK	0	0	0	0	8.53202e-06	2.77424e-06	2.067e-06	4.14118e-06	2	0	2.82657e-06	1.55204e-06
146	MSEDGQP	0	0	0	0	0	9.64955e-07	0	5.17648e-07	1	0	2.41239e-07	1.29412e-07
440	GQKTNAR	1.29056e-06	4.94539e-06	4.134e-06	1.0353e-06	8.9622e-07	3.64873e-06	1.55025e-07	4.31373e-07	4	1	2.69523e-06	1.43892e-06
1346	VLIAGEV	0	0.000448945	4.85745e-06	3.45098e-07	0.0016077	0.000462294	4.8919e-06	0.00133208	3	2	0.000629735	0.000335544
286	TGIGGGK	0	0	0	0	2.29432e-06	9.64955e-07	0	1.72549e-06	1	0	8.1482e-07	4.31373e-07
230	GPHTPTR	0	2.01032e-07	0	0	6.21379e-07	1.40723e-06	1.1713e-06	0	3	3	5.57409e-07	2.92825e-07
131	AAVGKKW	4.30186e-07	2.41239e-07	4.134e-07	0	0	1.20619e-07	0	0	1	1	1.98011e-07	1.0335e-07
159	GQNRKAR	0	0	0	0	2.8679e-07	8.44335e-07	4.134e-07	1.72549e-07	1	0	2.82781e-07	1.46487e-07
1306	EAGGAGK	0.000583332	0.000489111	3.1005e-06	3.45098e-07	0.000304679	0.00082389	7.57038e-05	0.00103784	4	1	0.000550253	0.000279247
316	AGIDAVN	4.30186e-07	1.02526e-06	0	6.03922e-07	9.32069e-07	1.68867e-06	9.3015e-07	5.17648e-07	2	2	1.01905e-06	5.1293e-07
324	GQNAKAR	2.8679e-07	3.37734e-06	1.4469e-06	0	1.43395e-07	3.61858e-07	6.201e-07	0	1	1	1.04235e-06	5.1675e-07
380	AGIDGDR	1.43395e-07	9.64955e-07	2.067e-07	5.17648e-07	1.14716e-06	4.22168e-06	2.4804e-06	0	1	1	1.6193e-06	8.01187e-07
133	GPRGATL	0	0	0	0	0	8.44335e-07	4.134e-07	0	1	0	2.11084e-07	1.0335e-07
66	WPPQPTL	0	0	0	1.72549e-07	0	3.61858e-07	0	0	1	2	9.04645e-08	4.31373e-08
323	GQNTKAR	0	0	0	0	1.14716e-06	3.01548e-06	1.96365e-06	0	2	0	1.04066e-06	4.90912e-07
524	AAGGAGN	0	0	0	0	5.63543e-05	3.32909e-05	4.07199e-05	1.55294e-06	1	0	2.24113e-05	1.05682e-05
317	TGIKSVN	2.8679e-07	1.08557e-06	0	1.89804e-06	4.30186e-07	2.29177e-06	0	0	1	1	1.02358e-06	4.7451e-07
321	RGIDGVK	2.8679e-07	9.64955e-07	0	5.17648e-07	5.73581e-07	2.29177e-06	0	1.38039e-06	1	1	1.02927e-06	4.7451e-07
353	AKVGGGK	0	0	0	0	3.44149e-06	2.05053e-06	1.4469e-06	1.0353e-06	1	0	1.373e-06	6.20549e-07
135	EWSDEKE	0	2.41239e-07	2.067e-07	0	0	6.03097e-07	0	1.72549e-07	1	1	2.11084e-07	9.48123e-08
126	ANDDVSK	0	0	0	0	2.8679e-07	4.82477e-07	0	3.45098e-07	1	0	1.92317e-07	8.62746e-08
73	AAVGKNG	0	0	0	0	1.43395e-07	2.41239e-07	0	1.72549e-07	1	0	9.61585e-08	4.31373e-08
388	GQNKNAR	4.30186e-07	1.68867e-06	6.201e-07	0	1.72074e-06	3.1361e-06	2.067e-07	2.24314e-06	1	1	1.74393e-06	7.67485e-07
370	AGVGVVK	1.43395e-07	1.20619e-07	0	1.72549e-07	1.57735e-06	4.3423e-06	2.4804e-06	0	1	1	1.54591e-06	6.63237e-07
460	GFNTTER	0	0	0	0	1.24754e-05	6.03097e-07	0	5.52157e-06	1	0	3.26962e-06	1.38039e-06
406	TGMKGVK	3.29809e-06	2.41239e-06	2.067e-07	1.0353e-06	5.73581e-07	1.68867e-06	1.8603e-06	1.72549e-07	1	1	1.99318e-06	8.18711e-07
338	TGVGGGK	2.8679e-07	2.41239e-07	0	0	1.29056e-06	2.89486e-06	2.067e-07	1.72549e-06	1	1	1.17836e-06	4.83048e-07
1250	EAGGASK	0	0	0	0	0.00120359	0.000589346	1.89647e-05	0.000715346	4	0	0.000448233	0.000183578
411	AAVGASN	1.43395e-07	2.17115e-06	8.268e-07	0	2.15093e-06	3.92013e-06	2.58375e-06	0	2	1	2.0964e-06	8.52637e-07
454	GQNSNAR	4.30186e-06	8.08149e-06	3.9273e-06	1.0353e-06	1.43395e-07	0	0	0	1	1	3.13169e-06	1.24065e-06
229	WGLEGVM	0	0	0	0	8.60371e-07	1.32681e-06	0	8.62746e-07	1	0	5.46796e-07	2.15686e-07
480	GPNTPAR	4.30186e-07	8.80521e-06	2.067e-07	1.72549e-07	4.58865e-06	5.66911e-06	6.8211e-06	1.72549e-07	1	1	4.87329e-06	1.84322e-06
416	SVSDADA	0	0	0	0	3.0113e-06	5.66911e-06	1.0335e-06	2.24314e-06	1	0	2.1701e-06	8.1916e-07
693	AGIEGVN	0	0	0	0	3.23356e-05	0.00026102	2.28403e-05	8.53256e-05	2	0	7.3339e-05	2.70415e-05
86	EWSDHEE	0	0	0	0	0	4.82477e-07	0	1.72549e-07	1	0	1.20619e-07	4.31373e-08
234	EWSKHKE	0	0	0	0	1.43395e-07	2.17115e-06	8.268e-07	0	1	0	5.78636e-07	2.067e-07
334	GRNAGAS	0	0	0	0	3.58488e-06	8.44335e-07	1.0335e-06	5.17648e-07	1	0	1.1073e-06	3.87787e-07
216	TGIDAVH	4.30186e-07	4.82477e-07	0	3.45098e-07	7.88674e-07	3.01548e-07	0	3.45098e-07	2	1	5.00721e-07	1.72549e-07
92	MWEGGEP	0	0	0	1.72549e-07	1.43395e-07	3.61858e-07	0	0	1	1	1.26313e-07	4.31373e-08
408	AGIGGGN	0	0	0	0	5.8792e-06	2.17115e-06	1.8603e-06	8.62746e-07	1	0	2.01259e-06	6.80761e-07
239	AFNTTVR	1.72074e-06	2.41239e-07	6.201e-07	0	1.43395e-07	2.41239e-07	0	1.72549e-07	1	1	5.86654e-07	1.98162e-07
110	GQNTNAG	0	0	0	0	1.43395e-07	4.82477e-07	2.067e-07	0	1	0	1.56468e-07	5.1675e-08
281	ANDGASQ	0	1.44743e-06	0	0	7.16976e-07	9.64955e-07	1.0335e-06	0	1	1	7.82341e-07	2.58375e-07
447	ANDDESK	8.8905e-06	7.23716e-07	0	1.72549e-06	0	1.80929e-06	0	1.89804e-06	1	1	2.85588e-06	9.05883e-07
98	GREGYVK	0	1.20619e-07	0	0	4.30186e-07	0	0	1.72549e-07	1	1	1.37701e-07	4.31373e-08
1229	GTDGNVK	1.1615e-05	0.00025909	4.5474e-06	0.000503326	0.000383439	0.00102285	1.21953e-05	5.17648e-07	1	1	0.000419249	0.000130147
265	GLAHAIK	0	2.41239e-07	0	8.62746e-07	2.8679e-07	2.29177e-06	0	0	1	1	7.04949e-07	2.15686e-07
255	AAVGTDW	0	0	0	0	2.15093e-06	4.82477e-07	6.201e-07	1.72549e-07	1	0	6.58351e-07	1.98162e-07
331	PGINGVN	0	0	0	0	1.43395e-06	2.89486e-06	1.2402e-06	0	1	0	1.0822e-06	3.1005e-07
376	AGIAGVH	2.00753e-06	1.68867e-06	0	4.31373e-07	2.15093e-06	4.82477e-07	1.0335e-06	3.45098e-07	2	2	1.5824e-06	4.52493e-07
119	EGTDGEE	0	0	0	0	0	7.23716e-07	2.067e-07	0	1	0	1.80929e-07	5.1675e-08
452	QAAGTAE	0	0	0	0	4.44525e-06	7.71964e-06	0	3.45098e-06	1	0	3.04122e-06	8.62746e-07
174	EGGGARK	1.43395e-07	2.41239e-07	0	0	1.43395e-07	7.23716e-07	0	3.45098e-07	1	1	3.12936e-07	8.62746e-08
498	AGIDGDK	4.58865e-06	3.01548e-06	4.134e-07	4.48628e-06	2.3947e-05	3.98044e-06	2.2737e-06	2.58824e-06	1	1	8.88289e-06	2.4404e-06
185	AAVTNNW	0	1.20619e-07	2.067e-07	1.72549e-07	1.14716e-06	1.20619e-07	0	0	1	1	3.471e-07	9.48123e-08
1376	SVGYADA	0.000269942	0.00118267	6.8211e-06	2.32941e-06	0.000631441	0.00084919	9.86992e-06	0.000765471	4	2	0.000733311	0.000196123
423	GNDGEGK	0	0	0	0	1.57735e-06	7.59902e-06	2.067e-07	2.24314e-06	1	0	2.29409e-06	6.1246e-07
262	AGMKSDR	2.00753e-06	6.03097e-07	0	5.17648e-07	1.43395e-07	0	2.067e-07	0	1	1	6.88506e-07	1.81087e-07
375	GPHGPTR	0	0	0	0	2.8679e-07	6.03097e-06	1.6536e-06	0	1	0	1.57944e-06	4.134e-07
114	GTDDYVQ	1.43395e-07	1.20619e-07	0	1.72549e-07	2.8679e-07	1.20619e-07	0	0	1	1	1.67856e-07	4.31373e-08
367	GQNTHTS	2.72451e-06	8.44335e-07	8.268e-07	5.17648e-07	1.36225e-06	1.08557e-06	1.0335e-07	8.62746e-08	2	1	1.50417e-06	3.83518e-07
350	GAVGNDW	0	2.41239e-06	0	3.45098e-07	0	3.01548e-06	1.0335e-06	0	1	1	1.35697e-06	3.4465e-07
344	GAGGARQ	1.43395e-07	6.03097e-07	0	0	3.72828e-06	4.82477e-07	1.2402e-06	0	1	1	1.23931e-06	3.1005e-07
432	GMQLNEK	0	0	0	0	7.16976e-07	9.16707e-06	2.067e-07	2.07059e-06	1	0	2.47101e-06	5.69323e-07
292	GLHEPAL	0	0	0	0	2.8679e-07	3.25672e-06	6.201e-07	1.72549e-07	1	0	8.85878e-07	1.98162e-07
705	SVGDAEA	3.44149e-06	0.000123092	1.0335e-07	6.72942e-06	7.83894e-06	0.000179441	6.24923e-05	6.90197e-07	3	2	7.84534e-05	1.75038e-05
631	EEGGVGK	2.8679e-07	8.44335e-07	0	1.72549e-07	2.15093e-06	0.000223146	4.42338e-05	4.83138e-06	1	1	5.66069e-05	1.23094e-05
1317	AAVDNNR	4.15846e-06	0.00107604	6.8211e-06	0.000463812	0.00100348	0.000174054	6.201e-07	1.82039e-05	2	1	0.000564434	0.000122364
410	AGIGGGK	0	0	0	0	4.58865e-06	3.7392e-06	1.4469e-06	3.45098e-07	1	0	2.08196e-06	4.47999e-07
563	TGIDGVN	0	0	0	0	1.10056e-05	0.000139496	6.66607e-06	2.50628e-05	4	0	3.76255e-05	7.93221e-06
328	PGLKRDK	0	0	0	0	1.93584e-06	2.35208e-06	0	8.62746e-07	2	0	1.07198e-06	2.15686e-07
417	GMQRNDN	0	0	0	1.38039e-06	6.66788e-06	2.05053e-06	1.0335e-07	2.58824e-07	2	1	2.1796e-06	4.35642e-07
264	GIQGKDK	1.43395e-07	1.68867e-06	2.067e-07	0	5.73581e-07	3.61858e-07	0	3.45098e-07	1	1	6.91876e-07	1.3795e-07
409	AAVGNKR	7.09806e-06	4.22168e-07	1.55025e-06	8.62746e-08	2.8679e-07	4.82477e-07	0	0	2	2	2.07237e-06	4.09131e-07
743	GQNATAR	5.01883e-06	0.000211506	7.36885e-05	6.90197e-07	1.36225e-06	0.000177069	9.3015e-07	1.46667e-06	2	2	9.87391e-05	1.91939e-05
441	TGSGGGN	0	0	0	0	8.74711e-06	2.29177e-06	2.067e-07	1.89804e-06	1	0	2.75972e-06	5.26185e-07
741	AGIAGVN	0	0	0	0	0.000377464	1.00516e-05	6.77287e-05	5.46406e-06	3	0	9.68789e-05	1.82982e-05
458	EAGGASQ	5.16223e-06	2.17115e-06	2.067e-07	0	2.8679e-06	2.77424e-06	1.4469e-06	6.90197e-07	1	1	3.24388e-06	5.85949e-07
405	ARVGGGK	1.43395e-07	4.70415e-06	1.2402e-06	0	2.15093e-06	8.44335e-07	0	1.72549e-07	1	1	1.9607e-06	3.53187e-07
1173	SVSTADA	2.29432e-06	0.000922858	6.4077e-06	8.62746e-07	1.50565e-05	0.00050045	0.000245766	0	1	1	0.000360165	6.32592e-05
241	GPQEPAL	0	0	0	0	4.30186e-07	1.92991e-06	4.134e-07	0	1	0	5.90024e-07	1.0335e-07
275	GAGGARN	0	0	4.134e-07	0	2.43772e-06	6.03097e-07	1.0335e-07	0	2	1	7.60204e-07	1.29187e-07
676	GTDGYAK	2.72451e-06	3.61858e-06	4.134e-07	4.10667e-05	8.60371e-07	0.000258125	2.8938e-06	5.17648e-07	1	1	6.63322e-05	1.12229e-05
297	AGIAAVN	1.43395e-06	1.08557e-06	0	0	1.14716e-06	0	6.201e-07	0	1	1	9.16672e-07	1.55025e-07
238	GQKTKAS	7.16976e-08	6.03097e-07	0	8.62746e-08	6.45279e-07	1.02526e-06	3.1005e-07	0	2	2	5.86334e-07	9.90811e-08
486	AGIDGVR	0	0	0	0	6.73958e-06	1.56805e-05	1.6536e-06	2.07059e-06	1	0	5.60502e-06	9.31047e-07
109	GMQRKDN	0	0	0	0	5.01883e-07	1.20619e-07	1.0335e-07	0	2	0	1.55626e-07	2.58375e-08
860	GMQLNDS	1.00377e-06	0.000609851	3.3072e-06	9.8353e-05	5.73581e-07	9.64955e-07	0	0	1	1	0.000153098	2.54151e-05
249	PGHESEG	0	0	0	0	1.07546e-06	1.44743e-06	4.134e-07	0	2	0	6.30724e-07	1.0335e-07
539	GGIAGVN	0	0	0	0	2.72451e-06	0.000114588	1.71561e-05	1.72549e-06	1	0	2.93282e-05	4.7204e-06
306	TGMKSVK	4.30186e-07	1.56805e-06	4.134e-07	0	2.8679e-07	1.56805e-06	2.067e-07	0	1	1	9.6327e-07	1.55025e-07
467	AAGDASN	0	0	0	0	4.73204e-06	9.04645e-06	8.268e-07	1.38039e-06	1	0	3.44462e-06	5.51798e-07
253	AWLKSEE	0	0	0	0	2.58111e-06	0	4.134e-07	0	1	0	6.45279e-07	1.0335e-07
580	SGIEGVI	2.00753e-06	0.000172727	1.6536e-06	6.55687e-06	3.72828e-06	1.20619e-06	0	2.00157e-05	1	1	4.49172e-05	7.05654e-06
175	EWSKHKV	0	0	0	0	0	1.32681e-06	2.067e-07	0	1	0	3.31703e-07	5.1675e-08
158	TGIDGMH	1.43395e-07	2.41239e-07	0	1.72549e-07	0	7.23716e-07	0	0	1	1	2.77087e-07	4.31373e-08
437	PGMKSVK	2.15093e-06	1.44743e-06	0	0	2.8679e-06	3.98044e-06	1.4469e-06	1.72549e-07	1	1	2.61168e-06	4.04862e-07
179	WPHAPAR	0	0	0	0	1.43395e-07	1.20619e-06	2.067e-07	0	1	0	3.37397e-07	5.1675e-08
692	MSEGGEP	2.82011e-06	0.000129344	2.62509e-05	1.50693e-05	3.58488e-08	0.000158464	7.75125e-07	1.81177e-06	4	3	7.26659e-05	1.09768e-05
285	WPHGPAL	0	0	0	0	1.29056e-06	1.92991e-06	3.1005e-07	1.72549e-07	2	0	8.05117e-07	1.2065e-07
298	ANDTAGQ	0	0	0	0	1.29056e-06	2.41239e-06	2.067e-07	3.45098e-07	1	0	9.25736e-07	1.3795e-07
184	EGSDGVE	0	0	0	0	1.14716e-06	2.41239e-07	2.067e-07	0	1	0	3.471e-07	5.1675e-08
400	ANDSAGQ	0	0	0	0	3.44149e-06	4.22168e-06	6.201e-07	5.17648e-07	1	0	1.91579e-06	2.84437e-07
337	EAGGASH	0	0	0	0	2.72451e-06	1.92991e-06	0	6.90197e-07	1	0	1.1636e-06	1.72549e-07
325	AAGGGVN	8.60371e-07	7.23716e-07	2.067e-07	0	5.73581e-07	2.05053e-06	4.134e-07	0	1	1	1.05205e-06	1.55025e-07
267	ALITTVR	1.57735e-06	2.41239e-07	2.067e-07	0	1.00377e-06	0	2.067e-07	0	1	1	7.05588e-07	1.0335e-07
279	AGIAAVH	4.30186e-07	9.04645e-07	1.0335e-07	0	9.32069e-07	8.44335e-07	0	3.45098e-07	2	2	7.77809e-07	1.12112e-07
305	ANDDVSQ	7.16976e-07	3.1361e-06	0	1.72549e-07	0	0	2.067e-07	1.72549e-07	1	1	9.6327e-07	1.3795e-07
689	ANDSESK	3.58488e-06	0.000275736	1.6536e-06	1.79451e-05	4.15846e-06	4.10106e-06	0	2.15686e-05	1	1	7.1895e-05	1.02918e-05
243	PGMTSDQ	0	0	0	0	0	2.41239e-06	0	3.45098e-07	1	0	6.03097e-07	8.62746e-08
166	WHHTPTL	0	0	0	0	0	1.20619e-06	0	1.72549e-07	1	0	3.01548e-07	4.31373e-08
171	EGSDHEE	0	0	0	0	0	1.20619e-06	0	1.72549e-07	1	0	3.01548e-07	4.31373e-08
359	GAGGARM	0	0	0	0	4.87544e-06	9.64955e-07	8.268e-07	0	1	0	1.4601e-06	2.067e-07
387	GIQRKDK	0	3.61858e-07	0	0	6.30939e-06	1.80929e-07	1.0335e-07	8.62746e-07	2	1	1.71304e-06	2.41524e-07
187	AWSDGEE	0	0	0	0	1.43395e-07	1.32681e-06	2.067e-07	0	1	0	3.67552e-07	5.1675e-08
188	GPQVPAL	0	0	0	0	1.43395e-07	1.32681e-06	2.067e-07	0	1	0	3.67552e-07	5.1675e-08
473	SGGDGDD	1.43395e-07	1.20619e-07	0	3.45098e-07	1.47697e-05	2.17115e-06	1.0335e-06	1.0353e-06	1	1	4.30122e-06	6.03473e-07
766	AAVDNDR	5.73581e-07	0.000423253	3.3072e-06	3.8651e-05	2.15093e-06	3.85982e-06	1.0335e-06	1.63922e-05	1	1	0.000107459	1.4846e-05
302	GTDGYKK	1.14716e-06	7.23716e-07	0	5.17648e-07	5.73581e-07	1.32681e-06	0	0	1	1	9.42818e-07	1.29412e-07
1062	TGMEGVN	0	0	0	0	0.00081936	0.000278992	0.000143863	5.52157e-06	1	0	0.000274588	3.73462e-05
355	GQHANAR	1.43395e-06	3.37734e-06	4.134e-07	0	2.8679e-07	4.82477e-07	0	3.45098e-07	1	1	1.39514e-06	1.89625e-07
311	AIQQNDN	0	0	0	0	2.8679e-07	3.61858e-06	0	5.17648e-07	1	0	9.76342e-07	1.29412e-07
461	GMQQNDN	0	0	0	0	8.03013e-06	5.06601e-06	0	1.72549e-06	1	0	3.27404e-06	4.31373e-07
756	AEDGAGK	8.60371e-07	0.000149689	1.4469e-06	4.65883e-06	7.16976e-06	0.000263191	4.42338e-05	5.00393e-06	1	1	0.000105228	1.38359e-05
813	SGSDADT	7.16976e-07	4.58353e-06	0	6.34981e-05	4.30186e-07	0.000496348	2.2737e-06	1.72549e-07	1	1	0.00012552	1.64861e-05
327	ALIEGVV	2.8679e-07	3.61858e-07	2.067e-07	0	2.8679e-06	7.23716e-07	0	3.45098e-07	1	1	1.06007e-06	1.3795e-07
315	AAVATNR	1.14716e-06	7.23716e-07	0	1.72549e-07	1.43395e-06	7.23716e-07	0	3.45098e-07	1	1	1.00714e-06	1.29412e-07
177	AGIEGVD	0	0	0	0	8.60371e-07	4.82477e-07	0	1.72549e-07	1	0	3.35712e-07	4.31373e-08
434	GQNGKAR	2.8679e-07	1.32681e-06	2.067e-07	3.45098e-07	2.58111e-06	6.03097e-06	4.134e-07	3.45098e-07	1	1	2.55642e-06	3.27574e-07
414	SVGDADT	0	0	0	0	8.60371e-07	7.59902e-06	2.067e-07	8.62746e-07	1	0	2.11485e-06	2.67361e-07
194	GPHTPAL	2.8679e-07	6.63406e-07	1.0335e-07	0	2.8679e-07	4.22168e-07	1.0335e-07	0	2	2	4.14789e-07	5.1675e-08
288	ALKTPER	0	3.61858e-07	2.067e-07	0	1.29056e-06	1.68867e-06	2.067e-07	0	1	1	8.35271e-07	1.0335e-07
675	TGMDGVN	0	0	0	0	0.000164188	0.000100982	1.36422e-06	3.11279e-05	5	0	6.62925e-05	8.12302e-06
280	AGMDGEE	0	0	0	0	2.15093e-06	9.64955e-07	2.067e-07	1.72549e-07	1	0	7.78971e-07	9.48123e-08
415	PGLKSVK	0	0	0	0	7.31316e-06	1.32681e-06	0	1.0353e-06	1	0	2.15999e-06	2.58824e-07
378	AWKTTER	0	0	0	0	4.15846e-06	2.29177e-06	4.134e-07	3.45098e-07	1	0	1.61256e-06	1.89625e-07
471	AQNADAN	1.29056e-06	8.08149e-06	2.067e-07	6.90197e-07	2.8679e-06	3.25672e-06	2.067e-07	6.90197e-07	1	1	3.87417e-06	4.48448e-07
273	MAEGGEP	0	0	0	0	0	3.01548e-06	0	3.45098e-07	1	0	7.53871e-07	8.62746e-08
795	WPQEPTL	1.57735e-06	0.000221819	8.268e-07	1.38039e-06	0.000254622	1.12578e-06	5.18128e-05	5.75164e-08	3	1	0.000119786	1.35194e-05
555	GTDGDVK	0	0	0	0	3.21683e-05	9.85058e-05	1.1024e-06	1.35164e-05	3	0	3.26685e-05	3.65469e-06
299	GQNTHTR	0	0	0	0	5.73581e-07	3.1361e-06	4.134e-07	0	1	0	9.27421e-07	1.0335e-07
319	GPHAPAR	0	2.05053e-06	2.067e-07	1.72549e-07	7.64775e-07	1.28661e-06	6.89e-08	0	3	1	1.02548e-06	1.12037e-07
672	AEGGVGK	0	0	0	0	1.34792e-05	0.000247511	2.70777e-05	6.90197e-07	1	0	6.52475e-05	6.94197e-06
618	TGITAVH	0	0	0	0	7.16976e-07	0.000220613	2.2737e-06	2.1051e-05	1	0	5.53324e-05	5.83117e-06
652	SGSDGVN	0	0	0	0	1.69206e-05	0.000228332	2.21169e-05	3.62353e-06	1	0	6.13133e-05	6.43511e-06
391	GQNANAN	0	0	0	0	5.8792e-06	1.20619e-06	2.067e-07	5.17648e-07	1	0	1.77135e-06	1.81087e-07
137	CPHTPTL	0	3.61858e-07	0	8.62746e-08	0	4.82477e-07	0	0	2	2	2.11084e-07	2.15686e-08
560	AGGGGGK	2.07923e-06	6.77881e-05	6.201e-07	1.72549e-07	1.12565e-05	5.82591e-05	1.00249e-05	3.27843e-06	2	2	3.48457e-05	3.52401e-06
770	ASNTTVR	9.89427e-06	0.000269222	4.11333e-05	1.55294e-06	2.8679e-07	0.000156081	1.0335e-06	0	1	1	0.000108871	1.09299e-05
278	GPHAPAL	0	0	0	0	2.15093e-07	2.89486e-06	3.1005e-07	0	2	0	7.77489e-07	7.75125e-08
578	GLQPNAS	7.16976e-07	2.41239e-07	0	3.62353e-06	0.000141388	3.43765e-05	8.268e-07	1.29412e-05	1	1	4.41806e-05	4.34788e-06
366	RGHEGVK	0	8.44335e-07	2.067e-07	3.45098e-07	4.44525e-06	7.23716e-07	0	0	1	1	1.50333e-06	1.3795e-07
506	VLMEGEV	0	0	0	0	5.44902e-07	4.94298e-05	2.4804e-07	4.27922e-06	5	0	1.24937e-05	1.13181e-06
487	AGGGGGN	0	0	0	0	8.60371e-06	1.39918e-05	1.8603e-06	1.72549e-07	1	0	5.64889e-06	5.08212e-07
973	SGIDGVK	1.26188e-05	0.000831429	8.268e-06	6.40157e-05	3.58488e-06	7.11654e-06	3.3072e-06	1.0353e-06	1	1	0.000213687	1.91566e-05
208	EAGGPRK	0	8.44335e-07	0	0	0	1.08557e-06	0	1.72549e-07	1	2	4.82477e-07	4.31373e-08
453	TGIAAVH	1.43395e-06	2.29177e-06	0	0	7.21756e-06	1.40723e-06	6.89e-08	1.0353e-06	3	1	3.08763e-06	2.76049e-07
420	GTDAGDK	0	0	0	0	1.14716e-06	7.71964e-06	6.201e-07	1.72549e-07	1	0	2.2167e-06	1.98162e-07
235	AWKTTEG	0	0	0	0	1.43395e-07	2.17115e-06	2.067e-07	0	1	0	5.78636e-07	5.1675e-08
214	GWKTNEG	0	1.08557e-06	0	0	1.43395e-07	7.23716e-07	0	1.72549e-07	1	1	4.88171e-07	4.31373e-08
525	GHNTTAR	2.22263e-06	6.03097e-06	7.0278e-06	3.45098e-07	3.58488e-07	8.35289e-05	7.2345e-07	0	2	2	2.30352e-05	2.02409e-06
1146	ANDAVGK	1.69206e-05	0.000188287	1.0335e-06	9.26589e-05	6.0226e-06	0.00115167	8.4747e-06	1.58745e-05	1	1	0.000340726	2.95104e-05
1280	AGIDGVK	0.000922318	0.000675589	2.4804e-05	0.000124063	0.000182972	0.000238344	5.74626e-06	1.9153e-05	5	1	0.000504806	4.34415e-05
620	ATDTSVQ	0	1.20619e-07	0	1.72549e-05	5.73581e-07	0.000220854	1.6536e-06	0	1	1	5.5387e-05	4.72713e-06
245	GWSKHKE	0	0	0	0	1.43395e-07	2.29177e-06	2.067e-07	0	1	0	6.08791e-07	5.1675e-08
646	GTDTYVK	1.43395e-07	2.05053e-06	1.71561e-05	1.20784e-06	0	0.000235087	1.0335e-06	6.90197e-07	1	1	5.93202e-05	5.02191e-06
223	WAHEGAL	1.14716e-06	2.41239e-07	0	0	4.30186e-07	2.41239e-07	0	1.72549e-07	1	1	5.14956e-07	4.31373e-08
251	AFHTPAR	1.57735e-06	7.23716e-07	2.067e-07	0	0	2.41239e-07	0	0	1	1	6.35575e-07	5.1675e-08
516	TGLKGDK	1.00377e-06	6.78484e-05	0	2.58824e-07	1.64905e-06	1.80929e-07	4.134e-07	5.00393e-06	2	2	1.76705e-05	1.41904e-06
1169	MGVGGEP	1.72074e-06	3.61858e-06	0.000108104	8.62746e-07	0.00121542	0.000199866	1.0335e-06	3.45098e-07	1	1	0.000355156	2.75864e-05
696	GADGDVK	7.55693e-05	0.000220733	1.36422e-05	6.55687e-06	1.00377e-06	1.68867e-06	2.067e-07	1.20784e-06	1	1	7.47488e-05	5.4034e-06
1283	AAGGVGK	0	0	0	0	0.00124625	0.000779563	0.000143863	1.20784e-06	1	0	0.000506453	3.62677e-05
347	WPHAPTL	0	2.53301e-06	0	1.72549e-07	1.43395e-07	2.65362e-06	2.067e-07	0	2	1	1.33251e-06	9.48123e-08
582	EGSGGGN	2.58111e-06	0.00018105	8.268e-07	1.24235e-05	2.8679e-07	2.77424e-06	0	0	1	1	4.66729e-05	3.31259e-06
340	AAVGKNR	0	0	0	0	1.00377e-06	3.85982e-06	0	3.45098e-07	1	0	1.2159e-06	8.62746e-08
482	GTDGYVQ	0	0	0	0	5.73581e-06	1.56805e-05	8.268e-07	6.90197e-07	1	0	5.35408e-06	3.79249e-07
915	GIQENEK	0.000707082	4.70415e-06	0	1.89804e-06	1.27622e-05	3.7392e-06	3.28653e-05	1.65647e-05	1	1	0.000182072	1.2832e-05
908	GQNANAR	2.20351e-05	0.000527589	3.29342e-05	9.77779e-07	0.000152573	9.89078e-06	8.268e-07	1.50981e-05	4	3	0.000178022	1.24592e-05
352	AGSGGVN	0	0	0	0	2.58111e-06	2.89486e-06	2.067e-07	1.72549e-07	1	0	1.36899e-06	9.48123e-08
493	AWMDGVK	0	1.20619e-07	0	3.45098e-07	4.30186e-06	2.76218e-05	8.268e-07	1.0353e-06	1	1	8.01107e-06	5.51798e-07
252	EAGGARE	0	0	0	0	1.43395e-07	2.41239e-06	0	1.72549e-07	1	0	6.38945e-07	4.31373e-08
859	SGIEGVK	5.52072e-06	0.000147638	1.29187e-06	1.55294e-05	6.39543e-06	0.000448004	4.87812e-06	1.91875e-05	5	4	0.00015189	1.02217e-05
532	KIEHESW	0	0.000104637	1.0335e-06	5.95295e-06	0	0	0	0	0	2	2.61593e-05	1.74661e-06
356	GQNGKAS	0	2.41239e-06	2.067e-07	1.72549e-07	1.43395e-07	3.1361e-06	0	0	1	1	1.42297e-06	9.48123e-08
833	EAGGASN	0	0	0	0	0.000150816	0.000400064	3.06949e-05	5.95295e-06	4	0	0.00013772	9.16197e-06
282	SVGCADA	7.16976e-07	2.29177e-06	2.067e-07	0	0	1.20619e-07	0	0	1	1	7.82341e-07	5.1675e-08
1156	TGMEGDK	0	0	0	0	0.00138434	4.22168e-06	6.201e-06	8.47216e-05	1	0	0.00034714	2.27307e-05
176	ARIEGEV	1.43395e-07	0	0	0	1.07546e-06	1.20619e-07	0	8.62746e-08	2	1	3.3487e-07	2.15686e-08
839	SGIEGVS	4.30186e-06	6.75468e-06	2.067e-07	1.48392e-05	0	0.000549783	2.00499e-05	6.90197e-07	1	1	0.00014021	8.9465e-06
1029	GQNTTTR	1.13999e-05	0.000324828	5.93229e-05	2.58824e-07	0.000201709	0.00047138	4.6163e-06	0	3	2	0.000252329	1.60495e-05
722	TGIDGVQ	4.87544e-06	0.000351847	3.1005e-06	1.81177e-05	1.72074e-06	3.61858e-07	2.067e-07	5.17648e-07	1	1	8.97011e-05	5.48563e-06
601	GKDGVGR	4.30186e-06	3.01548e-06	0	1.00079e-05	5.73581e-07	0.000199987	2.2737e-06	3.45098e-07	1	1	5.19694e-05	3.15666e-06
540	AHNTTAR	1.57735e-06	1.68867e-06	9.646e-07	3.5085e-06	1.75659e-06	0.00011302	5.1675e-07	2.11373e-06	4	3	2.95107e-05	1.77589e-06
518	EAGGARK	3.44149e-06	2.05053e-06	0	1.72549e-07	9.96597e-06	6.51947e-05	1.2402e-06	3.40785e-06	4	1	2.01632e-05	1.20515e-06
236	AAVGNKW	0	0	0	0	7.16976e-07	1.60826e-06	1.378e-07	0	3	0	5.81308e-07	3.445e-08
425	RGLEGVK	2.15093e-06	3.61858e-06	2.067e-07	1.72549e-07	4.30186e-07	3.1361e-06	0	1.72549e-07	1	1	2.33395e-06	1.3795e-07
1051	GQNENAR	0	0	0	0	0.000763149	0.000304202	1.2402e-06	6.10824e-05	1	0	0.000266838	1.55807e-05
1309	ALNATDR	0.00119075	0.000673538	9.46686e-05	3.20941e-05	2.45923e-05	0.000320968	1.34355e-06	3.45098e-07	2	1	0.000552463	3.21128e-05
821	AGVGSDR	3.15469e-06	0.00051022	3.5139e-06	1.72549e-07	2.43772e-06	2.77424e-06	6.201e-07	2.57098e-05	1	1	0.000129647	7.50409e-06
421	TGNAAVQ	1.29056e-06	7.23716e-07	0	0	6.45279e-06	4.82477e-07	0	5.17648e-07	1	1	2.23738e-06	1.29412e-07
809	RGIEGVK	0	0	0	0	7.45655e-06	0.000490318	2.4804e-06	2.58824e-05	1	0	0.000124444	7.09069e-06
492	AGMDGVE	0	0	0	0	2.42338e-05	6.75468e-06	2.067e-07	1.55294e-06	1	0	7.74712e-06	4.39911e-07
495	GTDTYDK	9.89427e-06	3.49796e-06	1.0335e-06	1.72549e-07	1.96451e-05	1.80929e-06	2.067e-07	5.17648e-07	1	1	8.71167e-06	4.82599e-07
300	PGHDSEK	0	7.23716e-07	2.067e-07	0	7.16976e-07	2.29177e-06	0	0	1	1	9.33115e-07	5.1675e-08
745	EWSKHEE	0	0	0	0	2.8679e-07	0.000398285	2.14968e-05	1.72549e-07	1	0	9.96429e-05	5.41734e-06
861	GTDGENK	8.60371e-07	0.000389962	3.7206e-06	2.48471e-05	3.87167e-06	0.000223266	3.7206e-06	8.62746e-07	1	1	0.00015449	8.28776e-06
209	WPHTPTR	0	1.20619e-07	0	0	0	1.80929e-06	1.0335e-07	0	2	2	4.82477e-07	2.58375e-08
386	AGIEGED	0	0	0	0	0	6.75468e-06	0	3.45098e-07	1	0	1.68867e-06	8.62746e-08
291	GGVGCVK	1.43395e-07	1.68867e-06	0	1.72549e-07	0	1.56805e-06	0	0	1	1	8.50029e-07	4.31373e-08
611	GTNDYVK	8.60371e-07	0.000211446	2.8938e-06	4.31373e-06	0	0	0	3.27843e-06	1	1	5.30765e-05	2.62149e-06
308	GPHTPTL	2.8679e-07	9.64955e-07	0	0	1.43395e-07	2.4727e-06	1.0335e-07	8.62746e-08	2	1	9.66959e-07	4.74061e-08
988	AVNTADR	0.000701203	1.24238e-05	1.4469e-06	4.14118e-05	1.14716e-06	0.000187322	4.134e-07	0	1	1	0.000225524	1.0818e-05
1347	AGIEGVS	0.0013244	2.17115e-06	1.4469e-06	8.62746e-06	0.00119506	3.37734e-06	0.000107071	3.96863e-06	1	1	0.000631251	3.02784e-05
1072	GGNAGVN	0.000540313	8.32273e-06	0	6.90197e-07	0.000411831	0.00017333	5.1675e-05	1.0353e-06	1	1	0.000283449	1.33501e-05
549	WGHEGAK	1.86414e-06	1.20619e-06	4.9608e-06	0	2.29432e-06	0.000118569	8.268e-07	0	1	1	3.09834e-05	1.4469e-06
752	TGGDGVN	1.00377e-05	8.4916e-05	4.134e-07	5.17648e-07	8.60371e-07	0.0003194	2.067e-06	1.62196e-05	1	1	0.000103803	4.80442e-06
301	AGLDGEE	0	0	0	0	1.57735e-06	2.17115e-06	0	1.72549e-07	1	0	9.37124e-07	4.31373e-08
1090	AKDSEGK	4.44525e-06	0.000947103	4.134e-06	2.1051e-05	5.73581e-07	0.000238585	2.067e-06	2.64e-05	1	1	0.000297677	1.3413e-05
773	GGADGVK	5.73581e-07	0.000434712	3.1005e-06	6.90197e-07	1.43395e-07	1.80929e-06	1.11618e-05	4.65883e-06	1	1	0.00010931	4.90283e-06
886	AADGAGK	2.58111e-06	6.75468e-06	2.4804e-06	5.17648e-07	3.87167e-06	0.000652792	2.35638e-05	2.76079e-06	1	1	0.0001665	7.33066e-06
513	ARDGGGK	0	0	0	0	3.72828e-06	6.22396e-05	1.8603e-06	1.0353e-06	1	0	1.6492e-05	7.23899e-07
1042	TGNEGVK	0.000738199	4.46291e-06	6.201e-07	3.98589e-05	1.54867e-05	0.000282732	2.4804e-06	2.58824e-06	1	1	0.00026022	1.13869e-05
779	GQHPNAS	0	0	0	0	0.00044854	6.03097e-07	4.134e-07	1.9153e-05	1	0	0.000112286	4.89159e-06
713	EAGAASN	1.43395e-07	2.41239e-07	0	8.62746e-07	4.30186e-07	0.000336649	3.1005e-06	1.05255e-05	1	1	8.43658e-05	3.62219e-06
936	GQNADAN	9.89427e-06	2.77424e-06	3.5139e-06	1.76e-05	0.000754115	3.61858e-07	4.134e-07	1.13882e-05	1	1	0.000191786	8.22889e-06
457	EAGGGRN	1.43395e-07	1.20619e-07	0	0	1.29056e-06	1.13382e-05	2.067e-07	3.45098e-07	1	1	3.2232e-06	1.3795e-07
485	TGLESVK	6.0226e-06	2.29177e-06	0	3.45098e-07	4.44525e-06	9.52893e-06	4.134e-07	1.72549e-07	1	1	5.57214e-06	2.32762e-07
1003	GQNTKAS	1.86414e-06	0.000927201	4.5474e-06	2.58824e-06	1.00377e-06	2.77424e-06	3.12117e-05	1.72549e-07	2	1	0.000233211	9.62997e-06
687	GQNANVS	0	2.41239e-07	6.201e-07	0	7.16976e-07	0.000284541	9.0948e-06	1.89804e-06	1	1	7.13748e-05	2.90323e-06
642	PGHDSEG	0	0	0	0	7.14825e-05	0.000162957	9.5082e-06	0	2	0	5.86098e-05	2.37705e-06
1094	ANDGVSK	0.00083327	1.38712e-05	1.0335e-06	4.43451e-05	2.00753e-06	0.000350278	2.8938e-06	3.45098e-07	1	1	0.000299857	1.21544e-05
470	AKVGVGK	0	0	0	0	5.30562e-06	1.0132e-05	6.201e-07	0	1	0	3.85941e-06	1.55025e-07
1300	GIQGNEK	0.000670516	3.61858e-07	2.067e-07	1.72549e-07	0.00146277	4.46291e-06	8.39202e-05	1.20784e-06	1	1	0.000534529	2.13768e-05
1398	GLNTTDR	0.000710523	0.00125275	7.77192e-05	2.17412e-05	0.00076824	0.000697119	3.49323e-05	2.58824e-06	2	1	0.000857159	3.42452e-05
656	GTDGYEK	0	0	0	0	3.29809e-06	0.000244133	2.6871e-06	7.07452e-06	1	0	6.18579e-05	2.4404e-06
541	WPHEPAL	0	0	0	0	1.36225e-06	0.000117302	4.5474e-06	8.62746e-08	2	0	2.96661e-05	1.15842e-06
896	AAVGNDW	1.29056e-06	0.000444241	2.6871e-06	1.72549e-06	0.000127048	0.000110186	2.11867e-05	4.7451e-07	4	1	0.000170691	6.51846e-06
349	EWSDGEE	0	0	0	0	0	5.42787e-06	2.067e-07	0	1	0	1.35697e-06	5.1675e-08
928	TGNDGVN	1.36225e-05	1.49568e-05	0	2.22588e-05	2.8679e-07	0.00072456	4.9608e-06	1.38039e-06	1	1	0.000188357	7.15001e-06
706	GTDSDDK	5.73581e-07	0.000284903	4.9608e-06	6.72942e-06	3.18337e-05	2.41239e-07	0	3.45098e-07	1	1	7.93878e-05	3.00883e-06
784	AAVGGVN	0.000195304	4.03472e-05	4.134e-07	1.20784e-06	9.32069e-07	0.000215486	1.50891e-05	3.45098e-07	2	2	0.000113017	4.26386e-06
731	AADGAGN	2.15093e-06	1.44743e-06	4.9608e-06	1.72549e-07	2.8679e-06	0.000366803	8.4747e-06	3.45098e-07	1	1	9.33174e-05	3.48829e-06
962	AENGGGK	0.000598818	2.89486e-06	0	2.39843e-05	5.59241e-06	0.000222181	5.7876e-06	1.20784e-06	1	1	0.000207372	7.74494e-06
923	TGITGVN	3.29809e-06	0.000731797	3.7206e-06	8.80001e-06	1.86414e-06	7.11654e-06	1.31254e-05	2.07059e-06	2	1	0.000186019	6.92916e-06
808	ANDAEGK	2.82489e-05	0.000208792	2.067e-06	1.10431e-05	1.43395e-07	0.000258367	3.7206e-06	1.55294e-06	1	1	0.000123888	4.59592e-06
534	GSEGGEP	6.66788e-06	4.82477e-06	1.0335e-07	7.76471e-07	9.32069e-07	9.60733e-05	1.2402e-06	1.89804e-06	2	2	2.71245e-05	1.00452e-06
999	EGGGGGK	0.000912711	5.78973e-06	0	6.03922e-06	4.87544e-06	1.80929e-06	1.38489e-05	1.43216e-05	1	1	0.000231296	8.55242e-06
1375	RSEGGQP	0.00123607	0.00120897	7.20349e-05	3.49412e-05	0.000467927	2.89486e-06	1.6536e-07	0	5	2	0.000728964	2.67854e-05
1413	AGIEGVK	2.98262e-05	0.00024353	3.49323e-05	8.59295e-05	0.00329508	0.000247149	6.8211e-06	1.19059e-05	1	1	0.000953896	3.48972e-05
429	PGMKSVN	1.57735e-06	9.64955e-07	0	0	4.73204e-06	2.17115e-06	0	3.45098e-07	1	1	2.36137e-06	8.62746e-08
488	GQTTHTS	1.43395e-07	2.25558e-05	8.268e-07	0	0	1.20619e-07	0	0	1	1	5.70496e-06	2.067e-07
501	AGSGAGN	2.71017e-05	4.10106e-06	8.268e-07	1.72549e-07	5.73581e-06	7.35778e-06	4.134e-07	1.72549e-07	1	1	1.10741e-05	3.96324e-07
244	EWSTHEG	0	6.03097e-07	0	0	0	1.80929e-06	0	8.62746e-08	2	2	6.03097e-07	2.15686e-08
1389	TGMEGVK	0.00157993	0.000928528	3.57591e-05	3.65804e-05	0.000613971	0.000101441	6.0632e-06	3.60053e-05	3	1	0.000805967	2.8602e-05
910	TEIAGVN	7.88674e-06	2.17115e-06	0	2.07059e-05	2.8679e-07	0.00070707	3.9273e-06	5.17648e-07	1	1	0.000179354	6.28771e-06
361	PGHDSER	0	0	0	0	1.43395e-06	4.46291e-06	2.067e-07	0	1	0	1.47422e-06	5.1675e-08
545	SGGDADA	0	0	0	0	4.15846e-06	0.000117724	1.6536e-06	2.58824e-06	1	0	3.04707e-05	1.06046e-06
272	GTESYKK	0	0	0	0	1.36225e-06	1.62836e-06	1.0335e-07	0	2	0	7.47654e-07	2.58375e-08
917	TGNAAVH	0.000518947	0.000205897	0	0	4.44525e-06	1.68867e-06	2.067e-07	2.4502e-05	1	1	0.000182745	6.17717e-06
1343	PGMEGDK	0.00105783	1.19413e-05	0	2.58824e-06	0.00104879	0.000393701	3.44155e-05	4.78824e-05	2	1	0.000628065	2.12215e-05
853	SGLEGVM	8.60371e-07	1.08557e-06	2.067e-07	0	3.29809e-06	0.0005803	2.8938e-06	1.65647e-05	1	1	0.000146386	4.91631e-06
424	SPHAPAL	8.60371e-07	4.22168e-06	2.067e-07	0	1.50565e-06	2.65362e-06	1.0335e-07	0	2	1	2.31033e-06	7.75125e-08
997	ATDGEGK	1.36225e-06	0.000453468	1.56058e-05	1.00941e-05	2.07923e-06	0.000464867	2.2737e-06	2.50196e-06	2	2	0.000230444	7.61891e-06
373	GWSKHEG	0	0	0	0	0	6.2722e-06	2.067e-07	0	1	0	1.56805e-06	5.1675e-08
1213	PGMKSDK	0	0	0	0	0.000686146	0.000916586	5.06415e-05	2.07059e-06	1	0	0.000400683	1.3178e-05
892	GSEGGQP	6.69178e-07	0.00035245	2.6182e-06	0	6.88297e-06	0.000315822	3.1005e-06	1.62771e-05	3	3	0.000168956	5.49896e-06
544	AGIGGVR	1.00377e-06	0.000113382	6.201e-07	6.90197e-07	4.30186e-07	6.75468e-06	2.2737e-06	3.45098e-07	1	1	3.03927e-05	9.82274e-07
476	AQNTSAN	4.01507e-06	8.44335e-06	2.067e-07	0	2.29432e-06	3.61858e-06	2.067e-07	1.72549e-07	1	1	4.59283e-06	1.46487e-07
1367	AQNTTDR	2.09357e-05	0.00106941	4.63008e-05	3.98589e-05	0.00150006	0.000247993	2.6871e-06	1.72549e-07	1	1	0.000709599	2.22548e-05
557	GTDGEVK	0	0	0	0	5.73581e-07	0.000135214	2.17035e-06	2.07059e-06	2	0	3.3947e-05	1.06023e-06
583	GPQEPTL	7.16976e-08	0.000185211	2.17035e-06	0	1.57735e-06	4.22168e-07	3.66892e-06	0	4	2	4.68205e-05	1.45982e-06
1394	AKDGGGK	0.000937661	0.0013671	2.45973e-05	1.08706e-05	0.000161415	0.000854186	2.36327e-05	4.41151e-05	3	1	0.00083009	2.58039e-05
893	AGVGVGK	0	0	0	0	2.48074e-05	0.00065243	2.02566e-05	5.17648e-07	1	0	0.000169309	5.19356e-06
884	AAVDNDK	5.73581e-07	0.000646037	2.4804e-06	1.19059e-05	1.26188e-05	5.30725e-06	8.268e-07	4.48628e-06	1	1	0.000166134	4.92484e-06
1160	TENAGVN	0.000908982	1.56805e-06	0	8.62746e-07	3.87167e-06	0.000480186	5.3742e-06	3.43373e-05	1	1	0.000348652	1.01436e-05
577	GLAHEVK	0	0	0	0	2.72451e-06	0.000173209	1.6536e-06	3.45098e-06	2	0	4.39835e-05	1.27615e-06
584	WPHGPTL	0	0.000188166	0	6.90197e-07	6.45279e-07	4.52322e-07	4.7541e-06	0	4	1	4.73159e-05	1.36107e-06
1119	TGLESDK	8.31692e-06	3.1361e-06	0	5.17648e-07	7.59995e-06	0.00126457	1.11618e-05	2.51922e-05	1	1	0.000320906	9.21791e-06
1321	AEVGVGK	0	0	0	0	0.0016185	0.000713101	6.53172e-05	6.90197e-07	1	0	0.000582901	1.65018e-05
971	ATDGNVK	1.14716e-06	1.68867e-06	2.067e-07	1.79451e-05	5.73581e-07	0.000845541	4.134e-06	1.20784e-06	1	1	0.000212238	5.87341e-06
991	AVITTDR	0.000900809	5.42787e-06	3.5139e-06	2.12235e-05	1.43395e-07	6.03097e-07	2.067e-07	0	1	1	0.000226746	6.23604e-06
1011	AVKTTDR	1.57735e-06	0.00061347	1.48824e-05	8.80001e-06	4.30186e-07	0.000335563	1.8603e-06	0	1	1	0.00023776	6.38568e-06
475	GQKTNAS	0	0	0	0	1.60603e-05	2.13094e-06	1.378e-07	3.45098e-07	3	0	4.5478e-06	1.20725e-07
879	GQNGNAS	1.43395e-06	0.000202037	8.8881e-06	5.17648e-07	3.15469e-06	0.000446774	4.134e-06	3.79608e-06	1	1	0.00016335	4.33396e-06
663	GGNEGAS	2.8679e-07	0.00024739	4.134e-07	3.45098e-07	5.01883e-06	2.17115e-06	5.5809e-06	3.45098e-07	1	1	6.37167e-05	1.67112e-06
381	SPLEPTL	1.43395e-07	0	0	0	1.86414e-06	4.58353e-06	0	1.72549e-07	1	1	1.64777e-06	4.31373e-08
953	GQNTNAS	0	0	0	0	0.000419288	0.000390445	1.17819e-05	9.05883e-06	2	0	0.000202433	5.21018e-06
466	AKAGVGK	2.15093e-06	3.7392e-06	0	3.45098e-07	5.16223e-06	2.41239e-06	0	0	1	1	3.36619e-06	8.62746e-08
1122	AKEGEGK	3.29809e-06	0.000530484	2.8938e-06	2.67451e-06	0.000755908	3.67889e-06	2.63542e-05	8.62746e-07	2	2	0.000323342	8.19632e-06
761	GIQRNEK	7.16976e-07	0.000405884	2.067e-06	3.45098e-07	3.44149e-06	1.51377e-05	1.0335e-07	8.19609e-06	2	1	0.000106295	2.67788e-06
1234	GTVGYVK	0.00106098	0.00064085	4.3407e-06	3.34745e-05	7.24146e-06	5.6088e-06	1.0335e-07	5.0902e-06	2	1	0.00042867	1.07522e-05
1048	TGINGVK	5.01883e-06	0.000232554	4.134e-06	1.27686e-05	2.8679e-07	0.000818885	9.0948e-06	3.45098e-07	1	1	0.000264186	6.58563e-06
1047	TGIEGVH	2.00753e-06	0.000206018	2.067e-06	1.51843e-05	0.000847753	8.44335e-07	0	8.97256e-06	1	1	0.000264156	6.55597e-06
777	PGLEGDN	2.8679e-07	0.000444482	3.9273e-06	1.72549e-07	4.30186e-07	1.08557e-06	1.0335e-06	5.86667e-06	1	1	0.000111571	2.75e-06
1111	AAVGAGN	1.43395e-07	0.000493815	1.6536e-06	0	1.72074e-06	0.000761711	2.8938e-05	1.72549e-07	1	1	0.000314348	7.69103e-06
912	GPDGNAR	5.73581e-06	0.000192147	2.4804e-06	3.79608e-06	8.46032e-06	0.000513356	3.3072e-06	7.93726e-06	1	1	0.000179925	4.38024e-06
827	GAVGGVK	2.15093e-06	0.000352329	6.4077e-06	2.93334e-06	8.17353e-06	0.000168023	1.4469e-06	1.89804e-06	1	1	0.000132669	3.17149e-06
559	ANDGEVK	7.16976e-08	4.22168e-07	0	1.63922e-06	1.93584e-06	0.000136119	1.13685e-06	5.17648e-07	2	2	3.46372e-05	8.23429e-07
512	GTDADDK	0	0	0	0	5.27694e-05	9.64955e-06	6.201e-07	8.62746e-07	1	0	1.56047e-05	3.70711e-07
922	GNDGAGK	3.58488e-06	0.000482477	1.2402e-06	6.90197e-07	2.8679e-06	0.000254748	1.8603e-06	1.38039e-05	1	1	0.00018592	4.39866e-06
523	WPHEPTL	0	0	0	0	1.00377e-06	8.59614e-05	1.9292e-06	1.15033e-07	3	0	2.17413e-05	5.11058e-07
419	GADGNKR	3.87167e-06	3.61858e-07	2.067e-07	0	3.0113e-06	1.56805e-06	0	0	1	1	2.20322e-06	5.1675e-08
396	GGLKSDK	6.16599e-06	1.08557e-06	0	1.72549e-07	1.43395e-07	0	0	0	1	1	1.84874e-06	4.31373e-08
842	EAGTASN	0	4.22168e-07	0	1.15608e-05	0.000403442	0.00015964	1.4469e-06	8.62746e-08	2	2	0.000140876	3.27349e-06
608	AWNTTDR	0	0	0	0	3.58488e-06	0.000207103	4.5474e-06	3.45098e-07	1	0	5.26721e-05	1.22312e-06
634	GTDAYKK	0	0	0	0	1.43395e-06	0.000227428	1.75695e-06	3.53726e-06	2	0	5.72154e-05	1.32355e-06
968	EAGGGGN	2.43772e-06	0.000320968	1.8603e-06	2.58824e-06	0.000268651	0.000242807	1.45723e-05	2.58824e-07	2	1	0.000208716	4.81993e-06
814	ANDTEGK	2.43772e-06	5.66911e-06	2.067e-07	3.45098e-06	3.58488e-06	0.000490438	6.201e-06	1.72549e-06	1	1	0.000125532	2.89604e-06
959	AGNAGVN	5.16223e-06	0.00018696	1.0335e-06	6.03922e-07	1.12565e-05	0.00061739	1.07484e-05	6.29805e-06	2	2	0.000205192	4.67097e-06
768	ANDGGGN	4.30186e-06	4.3423e-06	4.134e-07	6.90197e-07	1.57735e-06	0.000423736	3.9273e-06	4.83138e-06	1	1	0.000108489	2.46557e-06
1056	GAGGASN	0	0	0	0	0.00107202	9.28769e-06	2.41839e-05	3.45098e-07	1	0	0.000270328	6.13225e-06
1033	AGNTTDQ	0.000599249	0.000259452	8.268e-07	3.45098e-07	1.43395e-07	0.000161147	8.268e-07	2.1051e-05	1	1	0.000254998	5.76242e-06
993	GIQRNDK	1.43395e-07	0.000278148	4.134e-07	1.72549e-07	0.000628931	4.52322e-06	0	1.96706e-05	2	1	0.000227937	5.06414e-06
664	GGIAGAS	0	8.44335e-07	0	0	4.87544e-06	0.000249923	4.9608e-06	6.90197e-07	1	1	6.39107e-05	1.41275e-06
682	AGITAVH	2.00753e-06	0.000275495	6.201e-07	0	0	2.65362e-06	3.9273e-06	1.55294e-06	1	1	7.00389e-05	1.52509e-06
496	WGIEGVK	0	0	0	0	2.23697e-05	1.25444e-05	4.134e-07	3.45098e-07	1	0	8.72852e-06	1.89625e-07
1241	ASNTTER	0.000652592	0.000223508	7.2345e-06	2.36392e-05	2.00753e-06	0.000885466	7.2345e-06	0	1	1	0.000440893	9.52706e-06
596	MSVGGQP	0	0	0	0	2.8679e-07	0.000199384	1.0335e-06	3.27843e-06	1	0	4.99176e-05	1.07798e-06
533	GAVGNKW	2.58111e-06	2.41239e-07	4.134e-07	0	6.59618e-06	9.62542e-05	1.8603e-06	0	1	1	2.64182e-05	5.68425e-07
1220	GPNTPTR	1.43395e-07	0.000326155	1.4469e-06	0	0.000750674	0.000561724	3.28653e-05	0	1	1	0.000409674	8.57805e-06
1065	AGVDGVK	5.23393e-06	0.000450151	1.19886e-05	1.98432e-06	1.57735e-06	0.000659727	8.268e-06	1.12157e-06	2	2	0.000279172	5.84062e-06
1324	AGDGVGK	0	0	0	0	0.00153576	0.000825398	4.81611e-05	5.17648e-07	1	0	0.00059029	1.21697e-05
690	AGVGGVR	2.00753e-06	0.000281887	1.2402e-06	3.45098e-07	2.15093e-06	2.05053e-06	4.3407e-06	0	1	1	7.20241e-05	1.4815e-06
1134	GQNTAAS	1.8498e-05	0.000217235	1.28154e-05	2.58824e-06	2.15093e-06	0.00108654	1.07484e-05	8.62746e-07	1	1	0.000331106	6.75369e-06
1384	ALNTTER	0.00118315	0.0011688	4.42338e-05	6.90197e-06	0.000232348	0.0004791	2.6182e-06	8.45491e-06	3	1	0.000765851	1.55522e-05
597	AGVGGVN	0	0	0	0	1.19735e-05	0.000188588	3.20385e-06	8.62746e-07	2	0	5.01405e-05	1.01665e-06
674	TGITGVH	0	0	0	0	1.43395e-07	0.000264398	4.134e-06	1.20784e-06	1	0	6.61352e-05	1.33546e-06
1330	AGTDGVK	1.72074e-06	0.00128327	7.2345e-06	3.58902e-05	0.000831836	0.000268257	3.9273e-06	1.0353e-06	1	1	0.000596271	1.20218e-05
977	GIQLNEK	0	0	0	0	5.73581e-07	0.000866891	7.54455e-06	9.74903e-06	2	0	0.000216866	4.32339e-06
846	TGIEGVK	0	0	0	0	0.000555334	1.24841e-05	8.78475e-07	1.04392e-05	4	0	0.000141954	2.82943e-06
735	AGSDGVN	1.86414e-06	1.54393e-05	6.201e-07	2.58824e-06	7.16976e-07	0.000362702	4.3407e-06	0	1	1	9.51807e-05	1.88726e-06
694	AQNTDAN	2.22263e-06	0.000291838	1.2402e-06	4.57255e-06	7.88674e-07	1.14588e-06	0	0	2	2	7.39989e-05	1.45319e-06
439	AFNAADR	0	0	0	0	8.74711e-06	1.92991e-06	2.067e-07	0	1	0	2.66925e-06	5.1675e-08
904	TGIAGVN	0	0	0	0	1.17584e-05	0.00068753	1.05417e-05	2.93334e-06	1	0	0.000174822	3.36876e-06
481	AWSNHEE	0	0	0	0	1.87848e-05	9.64955e-07	2.067e-07	1.72549e-07	1	0	4.93743e-06	9.48123e-08
907	AAITTDR	2.8679e-07	0.00045968	2.4804e-06	1.0353e-05	4.58865e-06	0.000246305	6.201e-07	1.72549e-07	1	1	0.000177715	3.4065e-06
906	GPNTTAR	5.01883e-07	0.000577706	3.82395e-06	1.72549e-07	1.00377e-06	0.000130349	9.4393e-06	1.15033e-07	3	2	0.00017739	3.38771e-06
520	GPHAPTL	0	0	0	0	2.8679e-07	8.11165e-05	1.55025e-06	0	2	0	2.03508e-05	3.87562e-07
643	SVGEADA	0	0	0	0	4.30186e-07	0.000234966	2.067e-06	2.41569e-06	1	0	5.88492e-05	1.12067e-06
848	ANEGEGK	1.04679e-05	0.000549421	3.7206e-06	6.55687e-06	4.58865e-06	6.8753e-06	0	5.17648e-07	1	1	0.000142838	2.69878e-06
600	AVIATDR	2.43772e-06	0.000199866	2.2737e-06	1.55294e-06	2.8679e-07	1.08557e-06	0	0	1	1	5.09191e-05	9.5666e-07
801	GQNAKAS	1.43395e-07	0.000483322	8.268e-06	0	1.43395e-07	2.41239e-07	6.201e-07	1.72549e-07	1	1	0.000120962	2.26516e-06
1124	GTDGEDK	7.16976e-07	6.75468e-06	8.268e-07	1.05255e-05	0.00128927	2.17115e-06	8.268e-07	1.19059e-05	1	1	0.000324727	6.02125e-06
547	AAGDAGN	0	0	0	0	1.86414e-06	0.000121464	1.2402e-06	1.0353e-06	1	0	3.08319e-05	5.68874e-07
1360	GQNTTDR	0.000406525	0.000890532	4.17534e-05	5.17648e-06	0.00129314	0.000127615	2.067e-06	6.90197e-07	1	1	0.000679453	1.24218e-05
1268	AGMDGDK	0.00120552	0.000210601	1.4469e-06	1.20784e-06	1.14716e-05	0.000495263	8.268e-06	2.41569e-05	1	1	0.000480715	8.76991e-06
1332	GHDGVGK	0.000443665	0.00139279	3.63792e-05	2.24314e-06	2.00753e-06	0.000581264	5.1675e-06	0	1	1	0.000604932	1.09475e-05
1320	GLAGEVK	8.60371e-07	0.00093299	4.7541e-06	3.1404e-05	0.000959171	0.000434471	3.5139e-06	1.55294e-06	1	1	0.000581873	1.03062e-05
1113	GTDASVQ	1.43395e-07	1.20619e-07	0	2.17412e-05	0.00126804	1.20619e-06	4.134e-07	1.72549e-07	1	1	0.000317379	5.58179e-06
715	AGNAGVR	3.58488e-07	5.80179e-05	1.0335e-06	2.58824e-07	9.32069e-07	0.000286712	2.79045e-06	1.98432e-06	2	2	8.65051e-05	1.51677e-06
1064	AQNTNAR	4.80374e-06	0.00012074	7.95795e-06	5.34902e-06	0.000663346	0.000318314	3.20385e-06	2.84706e-06	2	2	0.000276801	4.83947e-06
1075	AGNDGVN	0.000547841	0.000327783	2.2737e-06	3.53726e-06	6.0943e-06	0.000257402	1.00249e-05	3.88236e-06	2	2	0.00028478	4.92957e-06
724	AEIAGVN	1.57735e-06	0.000351002	0	3.45098e-06	7.02637e-06	1.92991e-06	2.2737e-06	5.17648e-07	1	1	9.0384e-05	1.56058e-06
599	ANNTAGQ	0	0	0	0	7.16976e-07	0.000201434	3.1005e-06	3.45098e-07	1	0	5.05378e-05	8.61399e-07
632	KIEQESW	0	0.000227971	3.5139e-06	3.45098e-07	0	0	0	0	0	1	5.69926e-05	9.64749e-07
1295	ANDDAGK	0.000578887	0.000364029	3.9273e-06	2.41569e-06	1.72074e-06	0.00117375	9.5082e-06	1.96706e-05	1	1	0.000529596	8.88045e-06
1336	TGLEGVK	0.000984695	1.24238e-05	1.0335e-06	1.0353e-06	0.000322998	0.0011097	2.24269e-05	1.55294e-05	2	1	0.000607454	1.00063e-05
548	AWSDDEE	7.16976e-07	0.000122911	1.6536e-06	1.72549e-07	0	1.20619e-07	2.067e-07	0	1	1	3.09372e-05	5.08212e-07
1424	AKDGVGK	0.00174713	0.00113129	1.2402e-05	4.7451e-05	0.00121733	0.000854226	1.77762e-05	3.45098e-06	3	1	0.00123749	2.027e-05
1021	AGVGGDR	0.00031719	0.000456062	3.3072e-06	0	5.16223e-06	0.000203123	1.17819e-05	6.90197e-07	1	1	0.000245384	3.94482e-06
571	TGIAGVH	1.57735e-06	0.000154755	6.201e-07	1.72549e-07	4.97103e-06	1.08557e-06	2.067e-07	1.61046e-06	3	1	4.05971e-05	6.52452e-07
1145	PGMNGVN	4.30186e-07	0.000665577	1.57092e-05	1.72549e-07	2.8679e-06	0.000693079	5.5809e-06	1.72549e-07	1	1	0.000340489	5.4088e-06
966	EAGGAGR	0.000232874	5.66911e-06	2.067e-07	3.45098e-07	2.8679e-07	0.000593326	1.21953e-05	3.45098e-07	1	1	0.000208039	3.27305e-06
590	TSEGGEP	3.29809e-06	4.82477e-07	0	1.72549e-07	1.43395e-07	0.000189855	2.6871e-06	1.72549e-07	1	1	4.84447e-05	7.58049e-07
636	ANNTAGR	7.31316e-06	0.000221216	3.1005e-06	5.17648e-07	1.72074e-06	1.08557e-06	0	0	1	1	5.78338e-05	9.04537e-07
1219	ANDGVGK	0	0	0	0	0.000270372	0.0013633	1.6536e-05	8.88628e-06	2	0	0.000408418	6.35557e-06
526	GGIGGVK	3.44149e-06	1.68867e-06	6.201e-07	1.72549e-07	8.64673e-05	6.03097e-06	2.067e-07	5.17648e-07	1	1	2.44071e-05	3.79249e-07
1107	AQNANAS	8.60371e-07	3.28085e-05	1.28154e-05	3.45098e-07	0.000854636	0.000340508	4.9608e-06	8.62746e-07	1	1	0.000307203	4.74601e-06
465	EWSGQEE	0	1.20619e-07	0	0	0	1.32681e-05	2.067e-07	0	1	1	3.34719e-06	5.1675e-08
1305	GGNAGVS	1.57735e-06	0.000169953	1.4469e-06	3.45098e-07	0.00149819	0.000527951	3.12117e-05	6.90197e-07	1	1	0.000549419	8.42347e-06
885	GQDGVGK	5.44902e-06	1.12176e-05	6.201e-07	8.97256e-06	0.000642984	5.30725e-06	4.134e-07	1.72549e-07	1	1	0.00016624	2.54465e-06
807	MSESDQP	1.43395e-07	3.61858e-07	1.6536e-06	5.17648e-07	0	0.000495022	5.3742e-06	0	1	1	0.000123882	1.88636e-06
831	AGLDGVN	1.43395e-06	0.000309871	6.8211e-06	1.72549e-07	3.44149e-06	0.000228453	4.134e-07	8.62746e-07	1	1	0.0001358	2.06745e-06
648	AVNATDR	0	0	0	0	3.58488e-06	0.000236534	3.3072e-06	3.45098e-07	1	0	6.00298e-05	9.13074e-07
857	TGVGGVK	2.00753e-06	0.000292683	4.44405e-06	1.72549e-07	4.80374e-06	0.000304684	2.58375e-06	1.98432e-06	2	2	0.000151045	2.29617e-06
653	GQNTSAN	1.57735e-06	4.82477e-07	2.067e-07	8.62746e-07	5.73581e-07	0.000243048	2.4804e-06	1.72549e-07	1	1	6.14203e-05	9.30599e-07
666	GQNTPAS	0	0	0	0	5.30562e-06	0.000250768	3.3072e-06	5.17648e-07	1	0	6.40183e-05	9.56212e-07
1402	GNDGVGK	0.00112995	0.00194101	1.2402e-05	3.91687e-05	0.000296159	0.000169953	1.1024e-06	5.75164e-08	3	1	0.000884268	1.31826e-05
535	AFNTADQ	0	0	0	0	1.43395e-07	0.000111211	1.6536e-06	0	1	0	2.78386e-05	4.134e-07
717	WPQGGTL	0	0	0	0	0	0.000349193	5.1675e-06	0	1	0	8.72982e-05	1.29187e-06
1168	MSEGGET	5.73581e-07	0.000437366	1.30221e-05	3.27843e-06	0	0.000982444	4.134e-06	5.17648e-07	1	1	0.000355096	5.23804e-06
360	GIQRNEN	0	0	0	0	2.29432e-06	3.55827e-06	0	8.62746e-08	2	0	1.46315e-06	2.15686e-08
828	AVGGADA	0.00015415	0.000160585	1.5158e-06	3.33595e-06	0.00014189	7.94881e-05	1.4469e-06	1.59608e-06	4	3	0.000134028	1.97368e-06
1147	GQNTNDR	4.30186e-06	0.000254085	1.26087e-05	1.12157e-06	0.000778708	0.000328507	5.3742e-06	9.49021e-07	2	2	0.0003414	5.01337e-06
759	AGIDGIN	2.8679e-07	6.03097e-07	0	3.45098e-07	1.72074e-06	0.000421565	5.1675e-06	6.90197e-07	1	1	0.000106044	1.5507e-06
763	AGNGGGK	0	0	0	0	1.27622e-05	0.000415654	5.3742e-06	8.62746e-07	1	0	0.000107104	1.55924e-06
670	TGIDGLP	0	0	0	8.62746e-07	0	0.000260658	2.8938e-06	0	1	1	6.51646e-05	9.39136e-07
986	PGLESEK	2.15093e-06	0.000553522	3.3072e-06	1.20784e-06	0.000270945	7.00798e-05	1.0335e-07	8.19609e-06	2	1	0.000224175	3.20362e-06
1060	AVGEAEA	7.16976e-07	0.00109064	7.6479e-06	2.07059e-06	2.8679e-07	2.41239e-07	0	5.86667e-06	1	1	0.000272971	3.89629e-06
654	GWSKHEE	0	0	0	0	0	0.000246667	3.5139e-06	0	1	0	6.16666e-05	8.78475e-07
624	VLIGGEV	0	4.791e-05	1.6536e-07	3.45098e-08	4.87544e-07	0.000175429	1.28154e-06	1.69098e-06	5	5	5.59566e-05	7.93098e-07
1208	ANEGGGK	0	0	0	0	0.000931017	0.000649656	1.32977e-05	8.80001e-06	3	0	0.000395168	5.52443e-06
1265	GQNTPAR	0.00131909	0.000415654	2.4804e-05	3.45098e-07	1.86414e-06	0.000172667	1.34355e-06	8.62746e-08	2	1	0.000477319	6.64473e-06
863	GPHGATL	6.45279e-07	6.03097e-08	0	0	7.16976e-08	0.000625894	8.6814e-06	0	2	2	0.000156668	2.17035e-06
1298	ATGGVGK	0.00089622	0.00104673	2.29437e-05	6.90197e-07	1.57735e-06	0.00018503	5.3742e-06	1.72549e-07	1	1	0.00053239	7.29516e-06
855	GQNTNAR	0	0	0	0	0.00019629	0.000391591	4.98664e-06	2.99804e-06	8	0	0.00014697	1.99617e-06
1232	AGIEGEN	0.000684856	0.00050045	5.7876e-06	1.13882e-05	3.58488e-06	0.00051999	3.7206e-06	1.89804e-06	1	1	0.00042722	5.69862e-06
1261	TGSDGGN	8.60371e-07	0.000253904	1.2402e-06	5.17648e-07	0.000768957	0.000834264	7.54455e-06	1.53569e-05	2	1	0.000464496	6.16482e-06
1211	GLQLNAS	0.000890484	0.00024727	8.268e-07	1.94981e-05	0.000249651	0.000206138	4.134e-07	3.45098e-07	1	1	0.000398386	5.27084e-06
758	EGSDHKE	0	0	0	0	0	0.000423494	5.5809e-06	0	1	0	0.000105874	1.39522e-06
1108	AGMDGEK	6.16599e-06	1.21826e-05	5.9943e-06	1.0353e-06	0.000821224	0.000395752	3.9273e-06	5.17648e-06	1	1	0.000308831	4.03334e-06
585	GPREPTL	0	0.000191905	2.2737e-06	0	0	0	2.067e-07	0	1	1	4.79763e-05	6.201e-07
1286	AGNDGVK	0	0	0	0	0.0015828	0.00047126	1.05417e-05	1.58745e-05	1	0	0.000513514	6.60406e-06
941	WPHDPTL	0	0.000308062	4.3407e-06	3.79608e-06	0	0.00046933	1.8603e-06	0	1	1	0.000194348	2.49927e-06
561	AAGGKNW	0	0	0	0	0	0.000145226	1.8603e-06	0	1	0	3.63064e-05	4.65075e-07
1393	ALNAADR	0.000551641	0.000367889	2.52174e-05	1.60471e-05	0.00211723	0.000273444	8.268e-07	1.72549e-07	1	1	0.000827551	1.0566e-05
1348	RSEGGEP	0.000880447	0.000546285	1.42623e-05	9.31766e-06	4.30186e-07	0.00110162	7.4412e-06	1.0353e-06	1	1	0.000632194	8.01411e-06
903	AGIGGVK	0.000644418	2.26764e-05	1.6536e-06	3.79608e-06	1.02767e-05	1.41929e-05	1.1713e-06	2.12811e-06	3	1	0.000172891	2.18727e-06
1071	AAGGASH	2.8679e-07	1.44743e-06	1.34355e-05	0	0.00112336	1.32681e-06	4.134e-07	3.45098e-07	1	1	0.000281605	3.5485e-06
552	AGVGGDW	0	0.000128821	1.2402e-06	0	0	2.41239e-07	2.067e-07	1.72549e-07	1	1	3.22657e-05	4.04862e-07
919	AGSDGGN	1.72074e-06	0.000227729	1.6536e-06	1.72549e-07	1.43395e-05	0.000492006	4.7541e-06	2.58824e-06	1	1	0.000183949	2.29212e-06
543	TGVGGVN	1.57735e-06	3.25672e-06	1.0335e-07	3.45098e-07	4.39745e-06	0.000111693	8.268e-07	2.30066e-07	3	2	3.02313e-05	3.76328e-07
748	AGLGSDK	1.43395e-06	7.23716e-07	0	0	8.60371e-07	0.000399732	4.9608e-06	0	1	1	0.000100688	1.2402e-06
728	EWSDQKE	0	0	0	0	1.43395e-07	0.000365115	4.134e-06	3.45098e-07	1	0	9.13145e-05	1.11977e-06
546	SPHEPAL	0	0	0	0	6.59618e-06	0.000116096	1.2402e-06	2.58824e-07	2	0	3.06731e-05	3.74756e-07
924	GNDGEVK	4.30186e-07	0.000215064	2.8938e-06	3.62353e-06	4.30186e-07	0.000530725	2.067e-06	5.17648e-07	1	1	0.000186662	2.27549e-06
679	GQNANAS	0	0	0	0	0.000273646	3.01548e-06	3.445e-07	2.99085e-06	3	0	6.91653e-05	8.33838e-07
1256	GQNTNAM	0.00153648	8.80521e-06	1.0335e-06	5.17648e-07	0	0.000293346	3.3072e-06	1.72549e-05	1	1	0.000459658	5.52832e-06
553	GLAQEMK	0	0	0	0	2.65281e-06	0.00012653	5.1675e-07	1.0353e-06	2	0	3.22956e-05	3.88011e-07
1014	GGVDGVK	4.44525e-06	0.000520714	4.134e-06	6.90197e-07	0	0.000433747	5.9943e-06	6.90197e-07	1	1	0.000239726	2.87717e-06
1277	AKEGVGK	0	0	0	0	0.0015729	0.000394485	2.32537e-05	3.45098e-07	2	0	0.000491847	5.89971e-06
1137	TGIEGVI	3.58488e-06	0.000687409	5.3742e-06	4.83138e-06	4.30186e-07	0.000640247	3.5139e-06	2.24314e-06	1	1	0.000332918	3.99065e-06
602	GSQEPTL	0	0.00020843	2.4804e-06	0	0	0	0	0	0	1	5.21075e-05	6.201e-07
650	PGLRSEK	0	1.80929e-06	0	0	0	0.000241842	8.268e-07	2.07059e-06	1	1	6.09128e-05	7.24347e-07
834	GTDDYMK	2.8679e-07	0.000351967	5.1675e-06	1.72549e-07	1.43395e-07	0.000199746	1.0335e-06	1.72549e-07	1	1	0.000138036	1.63652e-06
605	TGIADIN	0	0	0	0	1.43395e-07	0.000209154	2.4804e-06	0	1	0	5.23243e-05	6.201e-07
803	TGMGGVT	1.43395e-07	2.41239e-07	4.134e-07	0	0	0.000485613	5.1675e-06	1.72549e-07	1	1	0.0001215	1.43836e-06
1082	AGVGGGN	0	0	0	0	0.00107905	7.76788e-05	1.17819e-05	1.89804e-06	1	0	0.000289182	3.41998e-06
900	GQNTGAS	0	0	0	0	9.17729e-06	0.000679087	7.4412e-06	6.90197e-07	1	0	0.000172066	2.03285e-06
627	AGKTTDR	5.73581e-07	5.30725e-06	8.268e-07	1.72549e-07	2.8679e-06	0.000215909	1.6536e-06	0	1	1	5.61643e-05	6.63237e-07
1172	AGNDGVR	1.00377e-06	0.000127615	1.6536e-06	2.24314e-06	4.15846e-06	0.00130004	1.2402e-05	5.17648e-07	1	1	0.000358203	4.2041e-06
794	GWSKHTE	0	1.56805e-06	0	0	1.14716e-06	0.00047524	5.3742e-06	1.72549e-07	1	1	0.000119489	1.38669e-06
1259	ANDGVGR	0.000347877	0.000408779	4.7541e-06	1.4149e-05	0.000746372	0.000345695	2.4804e-06	0	1	1	0.000462181	5.34588e-06
639	AWKTTDR	2.8679e-07	0.000231468	2.6871e-06	0	1.43395e-07	9.64955e-07	0	0	1	1	5.82159e-05	6.71775e-07
640	AGNAAVQ	1.72074e-06	0.000227488	1.6536e-06	3.45098e-07	2.8679e-06	1.92991e-06	0	6.90197e-07	1	1	5.85016e-05	6.72224e-07
613	GTDGSMK	1.43395e-07	1.20619e-07	0	0	9.32069e-06	0.000203364	2.2737e-06	1.72549e-07	1	1	5.32372e-05	6.11562e-07
983	WGHEGVK	4.87544e-06	0.000670161	2.6871e-06	6.90197e-06	6.16599e-06	0.000200952	0	5.17648e-07	1	1	0.000220539	2.52668e-06
503	AFNTTAR	5.52072e-06	2.95517e-06	0	8.62746e-08	2.25847e-06	3.7392e-05	4.65075e-07	0	4	2	1.20316e-05	1.37837e-07
877	WGNEGAM	1.2332e-05	3.37734e-06	3.1005e-06	0	5.16223e-06	0.000630598	4.3407e-06	0	1	1	0.000162867	1.8603e-06
881	TGIGGVK	0	0	0	0	0.000126714	0.000534263	3.1694e-06	4.37125e-06	3	0	0.000165244	1.88516e-06
945	AQDGVGR	5.73581e-07	5.42787e-06	2.067e-07	7.93726e-06	0.000603981	0.000174295	6.201e-07	1.72549e-07	1	1	0.000196069	2.23415e-06
1362	AAVGNDK	1.86414e-06	0.00123755	7.2345e-06	1.72549e-06	0.000493997	0.00105928	1.01283e-05	1.25961e-05	1	1	0.000698173	7.92109e-06
751	SHHEPTL	3.58488e-06	0.000276218	3.5139e-06	1.72549e-07	2.8679e-06	0.000131113	8.268e-07	1.72549e-07	1	1	0.000103446	1.17145e-06
684	GTDAENK	1.07546e-06	0.000222	2.4804e-06	8.62746e-08	5.73581e-07	5.85004e-05	6.201e-07	0	2	2	7.05373e-05	7.96693e-07
668	AKDGASK	0	1.92991e-06	2.067e-07	0	3.44149e-06	0.000251733	2.6871e-06	0	1	1	6.4276e-05	7.2345e-07
531	GTDGYVR	0	0	0	0	4.30186e-07	0.000103974	8.268e-07	3.45098e-07	1	0	2.6101e-05	2.92975e-07
775	AAVGTNK	8.17353e-06	7.4784e-06	4.134e-07	0	2.8679e-07	0.000423977	4.3407e-06	1.72549e-07	1	1	0.000109979	1.23166e-06
1027	AGSDGVK	4.15846e-06	0.000313731	2.4804e-06	3.45098e-06	8.8905e-06	0.000665336	4.9608e-06	1.72549e-07	1	1	0.000248029	2.76618e-06
1426	TGNDGVK	0.00232042	0.000855432	9.7149e-06	3.96863e-05	0.00166518	0.000328507	3.82395e-06	4.4e-06	2	1	0.00129238	1.44063e-05
732	AAVGNNK	0	0	0	0	5.16223e-06	0.000370181	3.3072e-06	8.62746e-07	1	0	9.38357e-05	1.04249e-06
628	ALTTPER	1.29056e-06	3.61858e-07	0	0	2.8679e-07	0.000222904	2.4804e-06	0	1	1	5.62109e-05	6.201e-07
726	GQDGEGR	2.15093e-06	0.000357757	3.1005e-06	3.45098e-07	2.8679e-07	2.29177e-06	2.067e-07	3.45098e-07	1	1	9.06216e-05	9.99349e-07
774	GLAREIK	0.000283851	0.000152403	1.96365e-06	0	1.43395e-07	1.38712e-06	0	2.84706e-06	2	2	0.000109446	1.20268e-06
1205	AVNSTDR	0.000421295	0.000898614	7.0278e-06	8.10981e-06	1.00377e-06	0.000246063	2.067e-06	0	1	1	0.000391744	4.30115e-06
744	AFNAADQ	1.43395e-07	0	0	0	1.43395e-06	0.000394305	4.3407e-06	0	1	1	9.89705e-05	1.08517e-06
1381	GLADGVK	0.00236258	0.000250044	8.268e-07	2.07059e-06	1.43395e-07	0.000394063	2.17035e-05	8.28236e-06	1	1	0.000751708	8.22081e-06
655	AGVGNDW	1.43395e-07	7.96087e-05	4.134e-07	0	7.16976e-07	0.000166213	2.2737e-06	0	1	1	6.16706e-05	6.71775e-07
575	EWSKHEG	0	0	0	0	0	0.000172244	1.8603e-06	0	1	0	4.30611e-05	4.65075e-07
1085	ATDGAGK	1.43395e-06	0.000243832	1.6536e-06	4.31373e-07	1.35508e-05	0.000916164	8.57805e-06	1.98432e-06	2	2	0.000293745	3.16183e-06
612	AFNTTVQ	0	0	0	0	8.60371e-07	0.000211687	2.2737e-06	0	1	0	5.31368e-05	5.68425e-07
901	GTEGEVK	1.43395e-07	0.000204812	2.067e-06	1.0353e-06	1.43395e-07	0.000483442	3.7206e-06	5.17648e-07	1	1	0.000172135	1.83514e-06
1274	GLAHEMK	6.30939e-06	0.00127253	8.0613e-06	9.8353e-06	0.000366303	0.000312706	2.8938e-06	4.31373e-08	4	1	0.000489463	5.20838e-06
1093	GMQLNEN	0.000507404	2.17115e-06	0	1.18196e-05	0.000551713	0.000134732	7.2345e-07	8.62746e-08	2	2	0.000299005	3.15734e-06
1218	AGLDGEK	1.00377e-06	0.000522644	8.268e-06	0	3.0113e-06	0.00109848	7.8546e-06	1.0353e-06	1	1	0.000406285	4.28947e-06
889	AGSKSEE	0.000666788	1.20619e-07	4.134e-07	6.21177e-06	2.8679e-07	0	2.067e-07	1.72549e-07	1	1	0.000166799	1.7511e-06
678	ANDGASK	0	0	0	0	2.17961e-05	0.000254024	1.8603e-06	1.0353e-06	1	0	6.89551e-05	7.23899e-07
551	TSEDGQP	5.73581e-07	4.82477e-07	0	0	0	0.000127193	1.34355e-06	0	2	1	3.20623e-05	3.35887e-07
1216	GQIANAS	7.16976e-07	0.000238103	7.8546e-06	1.72549e-07	0.000609286	0.00076533	7.4412e-06	1.38039e-06	1	1	0.000403359	4.21218e-06
1144	ALNTGDR	2.8679e-07	0.000726611	4.5474e-06	7.93726e-06	1.43395e-07	0.000633251	1.6536e-06	0	1	1	0.000340073	3.53457e-06
730	WPHEGAM	0	0	0	0	2.8679e-07	0.000372472	3.5139e-06	3.45098e-07	1	0	9.31898e-05	9.64749e-07
669	TGMGGEN	1.43395e-07	4.82477e-07	0	0	1.43395e-07	0.00025897	2.6871e-06	0	1	1	6.49347e-05	6.71775e-07
810	GPNTNAR	7.16976e-08	0.000280259	2.58375e-06	4.31373e-07	2.58111e-06	0.000216994	2.067e-06	8.62746e-08	2	2	0.000124976	1.2921e-06
1195	GIQQTDN	2.43772e-06	0.000787524	7.0278e-06	8.62746e-07	0.000256964	0.000464867	4.7541e-06	2.93334e-06	1	1	0.000377948	3.89449e-06
569	GPHGPVL	0	0	0	0	0	0.000160665	1.6536e-06	0	1	0	4.01662e-05	4.134e-07
721	GPNEPAL	2.8679e-07	0.000161268	2.8938e-06	0	2.8679e-07	0.000196489	6.201e-07	1.72549e-07	1	1	8.95826e-05	9.21612e-07
1034	GIQQNDK	1.57735e-06	0.000705382	3.1005e-06	1.55294e-06	1.01811e-05	0.000303237	2.8938e-06	2.93334e-06	1	1	0.000255094	2.62014e-06
1164	AGDGGGK	0	0	0	0	0.00138247	2.726e-05	1.2402e-05	2.07059e-06	1	0	0.000352433	3.61815e-06
1349	AGVGGVK	0.00102456	0.000959889	1.26087e-05	6.38432e-06	0.000330239	0.000222221	4.2029e-06	2.76079e-06	3	1	0.000634227	6.48918e-06
527	AAVGTNR	0	0	0	0	5.01883e-07	9.91491e-05	9.3015e-07	8.62746e-08	2	0	2.49127e-05	2.54106e-07
979	GTDGYNK	0.000648577	0.000222422	4.134e-07	8.45491e-06	1.43395e-07	7.23716e-07	0	0	1	1	0.000217966	2.21708e-06
800	GQITSAS	2.8679e-07	1.56805e-06	2.067e-07	1.0353e-06	1.29056e-06	0.000480186	2.2737e-06	1.38039e-06	1	1	0.000120833	1.22402e-06
592	EWSTHKG	0	0	0	0	0	0.000194619	1.96365e-06	0	2	0	4.86548e-05	4.90912e-07
943	SPHDPTL	0.000150613	4.9655e-05	2.756e-07	0	0.000186091	0.00039349	6.87277e-06	6.90197e-07	4	3	0.000194962	1.95964e-06
1088	GENAGVS	5.30562e-06	0.000108799	2.067e-07	1.72549e-07	1.76376e-05	0.00105096	1.0335e-05	1.0353e-06	1	1	0.000295674	2.93739e-06
811	SVGDGDA	0	0	0	0	4.87544e-06	0.000495142	3.9273e-06	1.0353e-06	1	0	0.000125004	1.24065e-06
926	LSEGGQP	5.01883e-07	0.000390324	4.23735e-06	2.07059e-06	0.000207588	0.000153388	1.0335e-06	1.15033e-07	3	2	0.000187951	1.86412e-06
1024	SGGDADT	0	0.000462093	2.4804e-06	5.17648e-07	1.43395e-07	0.000522282	6.4077e-06	3.45098e-07	1	1	0.000246129	2.43771e-06
858	WPHDPTQ	0	0.000605991	5.9943e-06	0	0	3.61858e-07	0	0	1	1	0.000151588	1.49857e-06
817	AAAGNKW	0	0	0	0	0	0.000505154	4.9608e-06	0	1	0	0.000126288	1.2402e-06
610	EWSNHEG	0	0	0	0	0	0.000210843	2.067e-06	0	1	0	5.27106e-05	5.1675e-07
617	ANDAAGQ	0	0	0	0	2.8679e-07	0.000218321	1.4469e-06	6.90197e-07	1	0	5.46519e-05	5.34274e-07
1231	TGLDGVK	0.000707154	0.000145889	9.5082e-06	3.45098e-07	2.36602e-06	0.000851512	4.7541e-06	2.07059e-06	2	2	0.00042673	4.1695e-06
914	AKNDVGK	2.15093e-06	0.000720942	5.1675e-06	1.20784e-06	3.29809e-06	7.23716e-07	2.067e-07	5.17648e-07	1	1	0.000181779	1.77492e-06
615	AAGGAGA	0	0	0	0	1.43395e-07	0.000217235	1.2402e-06	8.62746e-07	1	0	5.43447e-05	5.25736e-07
871	AASDAGN	3.15469e-06	0.000169229	1.8603e-06	0	9.32069e-06	0.000459439	4.3407e-06	0	1	1	0.000160286	1.55025e-06
757	GTGGEGK	2.8679e-07	0.000356671	2.067e-06	1.72549e-07	4.30186e-07	6.3687e-05	1.6536e-06	1.72549e-07	1	1	0.000105269	1.01642e-06
588	EWAGHKE	1.43395e-07	0.00018696	1.8603e-06	0	0	5.91035e-06	0	0	1	1	4.82534e-05	4.65075e-07
963	AQNTNAN	4.30186e-07	0.000828293	6.201e-06	1.55294e-06	5.01883e-07	4.82477e-07	1.0335e-07	8.62746e-08	2	1	0.000207427	1.98589e-06
1036	GLAHGVK	6.45279e-07	0.00021615	6.201e-07	8.62746e-08	5.01883e-07	0.000806039	8.8881e-06	1.72549e-07	2	2	0.000255834	2.44176e-06
483	GTESYDK	0	0	0	0	2.03621e-05	1.32681e-06	2.067e-07	0	1	0	5.42223e-06	5.1675e-08
890	PGMEGVN	0	0	0	0	0.00067109	3.01548e-06	4.3407e-06	2.07059e-06	1	0	0.000168526	1.60282e-06
780	AGSGGGN	0	0	0	0	2.43772e-06	0.000447618	3.9273e-06	3.45098e-07	1	0	0.000112514	1.0681e-06
662	EWSSHEE	0	0	0	0	0	0.000254748	2.067e-06	3.45098e-07	1	0	6.3687e-05	6.03024e-07
897	AWNATDR	4.30186e-07	0.000679087	5.5809e-06	3.45098e-07	1.72074e-06	1.56805e-06	0	5.17648e-07	1	1	0.000170701	1.61091e-06
738	GQNGEAS	0	3.61858e-07	0	0	1.43395e-07	0.000382966	3.1005e-06	5.17648e-07	1	1	9.58679e-05	9.04537e-07
1131	AVGNADA	0.000251444	3.01548e-06	0	7.93726e-06	0.000708014	0.000348771	3.7206e-06	6.90197e-07	2	2	0.000327811	3.08701e-06
718	GQHTTAR	1.72074e-06	1.80929e-06	1.2402e-06	2.58824e-07	2.00753e-06	0.000346358	1.55025e-06	2.58824e-07	2	2	8.7974e-05	8.27024e-07
1290	PGLESDK	0.000798281	0.00062903	2.067e-06	1.36314e-05	0.000401889	0.000269544	1.5158e-06	2.4732e-06	3	1	0.000524686	4.92185e-06
1013	GTDGSVQ	5.73581e-07	0.000132561	1.2402e-06	1.55294e-06	9.67918e-06	0.000811286	5.3742e-06	7.76471e-07	2	1	0.000238525	2.23595e-06
789	GIQLNEN	0	0	0	0	0	0.000463178	4.3407e-06	0	1	0	0.000115795	1.08517e-06
950	NGMDGVN	2.8679e-07	0.000804651	6.8211e-06	5.17648e-07	0	2.41239e-07	2.067e-07	0	1	1	0.000201295	1.88636e-06
1204	TGMESVK	1.31924e-05	0.000751096	7.2345e-06	1.20784e-06	1.72074e-06	0.00080055	5.3742e-06	8.62746e-07	1	1	0.00039164	3.66982e-06
651	AFHTPDR	4.30186e-07	0.000243289	2.2737e-06	0	0	0	0	0	0	1	6.09298e-05	5.68425e-07
1010	GTDGYVL	6.73958e-06	1.32681e-06	0	3.45098e-07	1.43395e-07	0.000940107	8.4747e-06	0	1	1	0.000237079	2.20495e-06
649	TSESGQP	1.57735e-06	1.20619e-07	0	1.72549e-07	0	0.00023955	2.067e-06	0	1	1	6.0312e-05	5.59887e-07
1086	AGNDGDR	2.8679e-07	0.000297447	1.4469e-06	5.17648e-07	1.29056e-06	0.000877988	8.268e-06	6.90197e-07	1	1	0.000294253	2.73069e-06
935	PGMESDK	1.31924e-05	0.000317229	2.4804e-06	8.62746e-07	1.64905e-05	0.000418549	2.8938e-06	8.62746e-07	1	1	0.000191365	1.77492e-06
778	AWAGVGE	0	1.20619e-07	0	0	0	0.000447739	4.134e-06	0	1	1	0.000111965	1.0335e-06
595	GLQPNAN	0	0	0	8.62746e-07	1.43395e-07	0.000198539	6.201e-07	3.45098e-07	1	1	4.96707e-05	4.56986e-07
765	WPPKPTL	0	0	0	0	0	0.000429284	3.9273e-06	0	1	0	0.000107321	9.81825e-07
725	EWSEHKE	0	0	0	0	2.8679e-07	0.000361255	3.3072e-06	0	1	0	9.03854e-05	8.268e-07
502	WPHEGVL	1.43395e-07	0	0	0	0	4.51116e-05	4.134e-07	0	1	1	1.13138e-05	1.0335e-07
1357	GQNTPTS	0.00126044	0.000162474	1.75695e-05	3.45098e-07	0.000657324	0.00057463	5.5809e-06	6.90197e-07	1	1	0.000663718	6.04642e-06
703	GPDGYVM	1.72074e-06	9.64955e-07	0	1.72549e-07	2.8679e-07	0.000308303	2.4804e-06	1.72549e-07	1	1	7.78189e-05	7.06374e-07
1210	SVSNADA	0.000473204	7.23716e-06	2.067e-07	2.76079e-06	1.29056e-06	0.00110934	9.5082e-06	1.89804e-06	1	1	0.000397767	3.59343e-06
619	TGIDGVR	0	0	0	0	1.43395e-07	0.000221336	6.201e-07	1.38039e-06	1	0	5.537e-05	5.00123e-07
1112	GQNAGVS	4.30186e-07	0.000719132	5.5809e-06	0	5.30562e-06	0.00054146	4.9608e-06	8.62746e-07	1	1	0.000316582	2.85111e-06
840	AGVGGGK	2.07923e-06	1.8696e-06	0	0	0.000551713	5.72942e-06	3.1005e-06	1.89804e-06	4	2	0.000140348	1.24963e-06
864	EWSKREE	1.43395e-07	0.000626376	5.5809e-06	0	0	7.23716e-07	0	0	1	1	0.000156811	1.39522e-06
956	PGLRSDK	1.43395e-07	1.56805e-06	2.067e-07	6.38432e-06	0.000526547	0.000284903	4.134e-07	1.72549e-07	1	1	0.00020329	1.79424e-06
1296	PGMEGVK	0	0	0	0	0.00211938	7.96087e-06	1.17819e-05	6.72942e-06	1	0	0.000531836	4.62783e-06
688	SPHTPTL	7.16976e-07	0.000284541	2.4804e-06	0	6.45279e-07	5.42787e-07	0	0	2	1	7.16115e-05	6.201e-07
851	PGLERDK	4.30186e-07	7.23716e-07	0	1.72549e-07	1.43395e-07	0.000579938	4.134e-06	6.90197e-07	1	1	0.000145309	1.24919e-06
1109	EGGGAGN	0	0	0	0	7.16976e-07	0.00124383	1.0335e-05	3.45098e-07	1	0	0.000311136	2.67002e-06
683	AGSDREE	1.43395e-07	0.000280561	2.067e-06	3.45098e-07	1.43395e-07	4.82477e-07	0	0	1	1	7.03325e-05	6.03024e-07
538	AWNTSDR	2.8679e-07	9.89078e-05	8.268e-07	1.72549e-07	4.44525e-06	1.32681e-05	0	0	1	1	2.9227e-05	2.49837e-07
1041	TQNTSAS	1.72074e-06	3.98044e-06	0	0	2.43772e-06	0.00102985	8.6814e-06	1.72549e-07	1	1	0.000259497	2.21349e-06
793	SPNEPTL	1.03245e-05	1.33887e-05	0	0	3.15469e-06	0.000444362	3.9273e-06	8.62746e-08	2	1	0.000117807	1.00339e-06
818	TAIDAVN	0	3.61858e-07	0	1.72549e-07	2.8679e-07	0.000507687	4.134e-06	0	1	1	0.000127084	1.07664e-06
711	AAVDNDW	0	0.000323983	1.8603e-06	3.45098e-07	2.43772e-06	3.37734e-06	4.134e-07	1.72549e-07	1	1	8.24496e-05	6.97837e-07
574	AAIGNDW	0	1.20619e-07	0	0	1.57735e-06	0.00016935	1.4469e-06	0	1	1	4.27619e-05	3.61725e-07
1052	GQNGEAR	0	6.75468e-06	0	0	4.30186e-07	0.00106109	8.4747e-06	5.17648e-07	1	1	0.000267068	2.24809e-06
791	AWSDRVE	1.43395e-07	0.000468124	3.9273e-06	0	4.30186e-07	2.41239e-07	0	0	1	1	0.000117235	9.81825e-07
749	GQNTHAR	6.45279e-06	0.000400697	3.1005e-06	0	7.16976e-08	4.22168e-07	3.1005e-07	0	2	1	0.000101911	8.52637e-07
854	MGEGGEP	0.000577883	4.46291e-06	3.5139e-06	1.38039e-06	3.0113e-06	7.23716e-07	0	0	1	1	0.00014652	1.22357e-06
787	ANDGESK	0	0	0	0	1.72074e-06	0.000456906	3.1005e-06	6.90197e-07	1	0	0.000114657	9.47674e-07
891	DQNTNTS	0	0	0	0	2.43772e-06	0.000673176	5.5809e-06	0	1	0	0.000168904	1.39522e-06
992	AAVGNKG	1.29056e-06	0.000720821	5.5809e-06	1.72549e-07	1.00377e-06	0.000184306	1.378e-06	3.45098e-07	3	1	0.000226855	1.86914e-06
1354	SGMEGVK	0.00172892	0.000488026	8.4747e-06	2.93334e-06	3.58488e-06	0.000369698	3.9273e-06	5.86667e-06	1	1	0.000647556	5.3005e-06
550	AYNTTAR	3.36979e-06	0.000122971	9.3015e-07	0	0	1.80929e-07	1.0335e-07	0	2	2	3.16305e-05	2.58375e-07
895	GQNAGAG	7.16976e-07	1.20619e-06	4.134e-07	1.72549e-07	4.30186e-07	0.000677639	4.9608e-06	0	1	1	0.000169998	1.38669e-06
929	AWNAGDR	0	2.41239e-07	2.067e-07	0	5.73581e-07	0.000756283	5.7876e-06	1.72549e-07	1	1	0.000189274	1.54171e-06
1326	GGIEGVK	0.00154537	1.363e-05	4.7541e-06	6.90197e-06	0.000801723	2.05053e-06	6.8211e-06	6.90197e-07	1	1	0.000590693	4.79184e-06
841	GWSEHTV	0	1.80929e-06	0	0	1.72074e-06	0.000557985	4.5474e-06	0	1	1	0.000140379	1.13685e-06
769	AASGASN	0	0	0	0	1.93584e-05	0.000415534	3.5139e-06	0	1	0	0.000108723	8.78475e-07
1089	MSETGQP	1.43395e-07	0.000783543	7.0278e-06	8.62746e-07	0	0.00040697	1.6536e-06	0	1	1	0.000297664	2.38604e-06
1279	SGLDGVN	0.000227281	0.000853301	4.4096e-06	5.75164e-08	0.000496052	0.00040906	1.11618e-05	2.87582e-07	3	3	0.000496424	3.97912e-06
702	EAGGARD	0	0	0	0	2.00753e-06	0.000308424	2.4804e-06	0	1	0	7.76078e-05	6.201e-07
554	GTDADNK	0	0	0	0	0.000124037	6.2722e-06	0	1.0353e-06	1	0	3.25773e-05	2.58824e-07
865	AWKTNEG	0	0.000265121	1.0335e-06	0	0	0.000363064	3.9273e-06	0	1	1	0.000157046	1.2402e-06
742	EGGGERE	0	0.000394063	3.1005e-06	0	0	6.03097e-07	0	0	1	1	9.86666e-05	7.75125e-07
644	AWSKHEE	0	0.000234001	1.4469e-06	0	0	2.89486e-06	4.134e-07	0	1	1	5.92241e-05	4.65075e-07
1344	ALNASDR	0.000160603	0.000343403	2.6871e-06	9.66275e-06	0.00140068	0.000608283	7.0278e-06	3.45098e-07	1	1	0.000628243	4.93069e-06
629	EWSNHKE	0	0	0	0	2.8679e-07	0.000224593	1.2402e-06	5.17648e-07	1	0	5.622e-05	4.39462e-07
1023	AEVGGGK	0	0	0	0	0.000973367	1.03733e-05	5.7876e-06	1.89804e-06	1	0	0.000245935	1.92141e-06
987	AFNTADR	8.31692e-06	0.000483563	2.8938e-06	0	6.73958e-06	0.000401783	4.134e-06	0	1	1	0.000225101	1.75695e-06
1026	TGITSVH	1.14716e-06	2.89486e-06	0	3.45098e-07	1.57735e-06	0.000979911	6.8211e-06	5.17648e-07	1	1	0.000246383	1.92096e-06
671	TGINGDN	2.8679e-07	0.000260176	1.6536e-06	1.72549e-07	0	4.82477e-07	2.067e-07	0	1	1	6.52363e-05	5.08212e-07
1012	GGVGGVK	0	0	0	0	1.7781e-05	0.000933473	7.2345e-06	1.72549e-07	1	0	0.000237813	1.85176e-06
1196	GLAQEIK	8.60371e-07	0.000565102	3.5139e-06	6.38432e-06	0.000557043	0.000398325	1.7225e-06	1.72549e-07	3	1	0.000380332	2.94832e-06
762	PGLKSEE	1.43395e-07	0.000423494	2.2737e-06	3.45098e-07	4.30186e-07	3.7392e-06	0	6.90197e-07	1	1	0.000106952	8.27249e-07
504	AHDGVGM	7.16976e-07	3.61858e-07	0	1.72549e-07	4.33054e-05	4.70415e-06	2.067e-07	0	1	1	1.22721e-05	9.48123e-08
799	EWSGQKE	0	0	0	0	0	0.000481754	3.7206e-06	0	1	0	0.000120438	9.3015e-07
934	SVGNADT	7.16976e-07	9.64955e-07	0	3.45098e-07	8.60371e-07	0.000761229	5.3742e-06	1.72549e-07	1	1	0.000190943	1.47296e-06
1099	AAVDNNK	0	0	0	0	0.00104836	0.0001597	1.0335e-06	8.28236e-06	1	0	0.000302016	2.32897e-06
606	SGGDAVA	1.57735e-06	6.03097e-07	0	0	5.01883e-06	0.000203002	1.4469e-06	1.72549e-07	1	1	5.25504e-05	4.04862e-07
980	GQMTNAR	0	0.00042844	3.9273e-06	1.72549e-07	0	0.000448221	2.4804e-06	1.72549e-07	1	1	0.000219165	1.6882e-06
1427	TGTDGVK	2.8679e-06	0.00123213	6.201e-06	5.17648e-06	0.000482382	0.00350821	2.79045e-05	6.90197e-07	1	1	0.0013064	9.99304e-06
1049	GPHGAGL	1.57735e-06	0.000296844	1.6536e-06	0	1.43395e-07	0.000760746	6.4077e-06	0	1	1	0.000264828	2.01532e-06
1333	AAVGNNR	0.00108163	0.00040902	3.3072e-06	9.8353e-06	0.000651946	0.000280983	2.2737e-06	2.93334e-06	2	1	0.000605895	4.58738e-06
790	GPHEPAM	2.8679e-07	0.000226041	1.6536e-06	0	5.73581e-06	0.000232313	1.8603e-06	0	1	1	0.000116094	8.78475e-07
1373	GENANAS	4.30186e-07	0.000476446	8.0613e-06	2.07059e-06	0.000859941	0.00155695	1.05417e-05	1.0353e-06	1	1	0.000723443	5.42722e-06
905	AGMDGVD	2.00753e-06	2.89486e-06	0	0	5.73581e-07	0.000698265	3.7206e-06	1.55294e-06	1	1	0.000175935	1.31839e-06
530	GQDGVGR	0	0	0	0	1.86414e-06	0.000100114	4.134e-07	3.45098e-07	1	0	2.54945e-05	1.89625e-07
852	GWSEPKV	0	6.03097e-07	0	0	0	0.000584642	4.3407e-06	0	1	1	0.000146311	1.08517e-06
1178	SVSDADT	0.000898945	9.04645e-06	4.134e-07	4.48628e-06	4.30186e-07	0.000543269	5.1675e-06	6.90197e-07	1	1	0.000362923	2.68934e-06
1059	GPHEPTR	1.43395e-06	0.00059797	4.7541e-06	1.72549e-07	4.30186e-07	0.00049074	3.15217e-06	0	4	2	0.000272644	2.01971e-06
1361	GTESYNK	1.43395e-06	0.00144164	9.3015e-06	5.17648e-06	0.000914073	0.000396596	5.27085e-06	5.17648e-07	2	1	0.000688436	5.06662e-06
1193	PGLESVK	0.000436352	0.000764726	1.6536e-06	3.45098e-07	0.000200036	0.00010524	7.2345e-07	8.28236e-06	2	1	0.000376589	2.75113e-06
1223	GQNENAS	0.000432122	0.000864961	4.7541e-06	3.79608e-06	1.86414e-06	0.000343705	2.4804e-06	9.49021e-07	2	2	0.000410663	2.9949e-06
781	GTDTNNK	2.8679e-07	0.00044991	3.1005e-06	1.72549e-07	1.43395e-07	2.41239e-07	0	0	1	1	0.000112645	8.18262e-07
764	EWAGQKE	1.86414e-06	2.41239e-07	0	0	0	0.000426751	3.1005e-06	0	1	1	0.000107214	7.75125e-07
1110	GWSTHEG	0	0.00048308	1.8603e-06	0	0	0.000772687	7.0278e-06	1.72549e-07	1	1	0.000313942	2.26516e-06
976	GWSGHEE	7.16976e-07	0.000134732	1.0335e-06	0	2.8679e-07	0.00072444	5.1675e-06	0	1	1	0.000215044	1.55025e-06
866	EAGGGVN	2.8679e-07	0.000629512	4.134e-06	0	1.43395e-07	1.56805e-06	4.134e-07	0	1	1	0.000157878	1.13685e-06
829	GPHEPAR	1.43395e-07	0.000435918	3.7206e-06	0	9.9588e-05	3.16626e-06	1.55025e-07	0	4	2	0.000134704	9.68906e-07
747	WPHEAAV	0	0.000193594	2.067e-06	0	0	0.000208792	8.268e-07	0	1	1	0.000100597	7.2345e-07
604	GPHEPAL	9.0339e-06	0.00019275	8.268e-07	0	4.44525e-06	2.97528e-06	6.201e-07	5.75164e-08	3	1	5.2301e-05	3.76104e-07
819	GWSEPKE	2.58111e-06	0.000228935	2.067e-06	1.72549e-07	0	0.000279716	1.2402e-06	1.72549e-07	1	1	0.000127808	9.13074e-07
522	GPNATAR	1.43395e-07	8.0634e-05	4.134e-07	8.62746e-08	3.58488e-07	9.64955e-07	0	8.62746e-08	2	2	2.05252e-05	1.46487e-07
1030	ALTTTEG	1.43395e-07	0.000239309	1.2402e-06	0	5.73581e-07	0.000769672	5.7876e-06	1.72549e-07	1	1	0.000252424	1.80009e-06
772	EWASHKE	4.30186e-07	1.20619e-06	0	0	0	0.000435436	3.1005e-06	0	1	1	0.000109268	7.75125e-07
623	GLLEGEV	4.30186e-07	0.000223266	1.2402e-06	0	0	0	0	3.45098e-07	1	1	5.59241e-05	3.96324e-07
989	EWSDRKE	0	0	0	0	2.15093e-06	0.00090368	6.4077e-06	0	1	0	0.000226458	1.60192e-06
1257	GTDGHVK	0.000867828	0.000221578	2.067e-07	8.10981e-06	2.43772e-06	0.00074784	4.3407e-06	3.45098e-07	1	1	0.000459921	3.25058e-06
1061	AKDGVGR	0	0	0	0	3.44149e-06	0.00109402	7.2345e-06	5.17648e-07	1	0	0.000274365	1.93804e-06
1031	ANDGAGN	2.58111e-06	0.000180808	1.0335e-06	1.72549e-07	3.15469e-05	0.000802842	4.7541e-06	1.20784e-06	1	1	0.000254445	1.792e-06
802	QAAVTSE	1.43395e-07	0.000304684	1.4469e-06	5.17648e-07	2.29432e-06	0.00017731	1.4469e-06	0	2	1	0.000121108	8.52862e-07
1177	GAVGYVK	0.000561536	0.000376574	2.2737e-06	7.76471e-06	0.000511204	8.44335e-07	0	1.72549e-07	1	1	0.000362539	2.55274e-06
856	GTDAYNK	0	0	0	0	0.000422514	0.000177733	1.55025e-06	2.67451e-06	2	0	0.000150062	1.05619e-06
1006	EWSNPKQ	0	0.000475602	1.6536e-06	0	4.30186e-07	0.00046547	4.9608e-06	0	1	1	0.000235376	1.6536e-06
838	GTAGYVK	0	0	0	0	0	0.000560397	3.9273e-06	0	1	0	0.000140099	9.81825e-07
1397	GQNTNAK	0.00210203	0.000229659	2.02566e-05	1.89804e-06	0.00105883	8.44335e-07	2.067e-07	1.38039e-06	1	1	0.000847841	5.93543e-06
1105	GGNAGAS	0	0	0	0	0.000875141	0.000347142	7.4412e-06	1.0353e-06	1	0	0.000305571	2.11912e-06
1080	GRDGGVK	5.73581e-07	7.23716e-07	0	0	7.16976e-07	0.00114588	7.4412e-06	5.17648e-07	1	1	0.000286974	1.98971e-06
556	GQHTPTR	1.72074e-06	3.01548e-07	1.0335e-07	0	5.25782e-07	0.000130269	7.579e-07	5.75164e-08	3	2	3.32042e-05	2.29692e-07
1074	AGGGAGN	0.000540887	0.000230986	3.1005e-06	1.72549e-07	2.07923e-05	0.000346298	4.5474e-06	0	1	1	0.000284741	1.95511e-06
1140	GGDGGVK	0	0	0	0	2.58111e-06	0.00134454	8.8881e-06	3.45098e-07	1	0	0.000336781	2.3083e-06
1165	DQNTTTS	1.43395e-06	0.000248958	7.2345e-06	1.72549e-07	0.000895503	0.000267413	2.067e-06	1.72549e-07	1	1	0.000353327	2.41165e-06
760	AWSNREE	0	0	0	0	2.8679e-07	0.000424459	2.8938e-06	0	1	0	0.000106187	7.2345e-07
783	GWSDHKE	0	0	0	0	0	0.000450754	2.8938e-06	1.72549e-07	1	0	0.000112689	7.66587e-07
868	AKDGGVK	1.29056e-06	0.000192147	8.268e-07	3.45098e-07	0.000209787	0.000230142	2.2737e-06	8.62746e-07	1	1	0.000158341	1.07709e-06
862	TGNTGVN	2.8679e-07	0.000365356	1.2402e-06	3.45098e-07	3.15469e-06	0.000251974	1.2402e-06	1.38039e-06	1	1	0.000155193	1.05147e-06
1163	AGIGGVN	0.000569422	0.000343825	2.79045e-06	8.62746e-07	0.000347074	0.000143392	4.50606e-06	1.34588e-06	5	2	0.000350928	2.37628e-06
955	GTDSYDR	7.16976e-07	0.000471983	3.7206e-06	5.17648e-07	4.30186e-06	0.000335442	1.2402e-06	0	1	1	0.000203111	1.36961e-06
680	EGSKREE	0	0.000277424	1.8603e-06	0	1.43395e-07	0	0	0	1	1	6.9392e-05	4.65075e-07
1092	TSEGGQP	0	0	0	0	1.43395e-07	0.00119329	7.6479e-06	3.45098e-07	1	0	0.000298358	1.99825e-06
1016	GQDGEAR	1.86414e-06	0.000591397	2.6871e-06	5.17648e-07	8.60371e-07	0.000370422	2.8938e-06	3.45098e-07	1	1	0.000241136	1.61091e-06
1175	MGVGGVN	0.000496864	7.23716e-07	4.134e-07	0	2.8679e-07	0.000948188	6.8211e-06	2.41569e-06	1	1	0.000361516	2.41255e-06
565	EGGGARE	1.43395e-07	1.20619e-07	0	0	0	0.000154996	1.0335e-06	0	1	1	3.8815e-05	2.58375e-07
1365	GTVGGVK	1.00377e-06	2.48476e-05	6.201e-07	3.45098e-07	0.00128712	0.00150545	9.3015e-06	8.45491e-06	1	1	0.000704604	4.6804e-06
961	MSVDGQP	1.43395e-07	0.000337975	3.5139e-06	5.17648e-07	2.8679e-07	0.000487061	1.4469e-06	0	1	1	0.000206367	1.36961e-06
1184	WGHEGVL	6.0226e-06	0.00124334	8.6814e-06	1.72549e-07	5.73581e-07	0.000209878	8.268e-07	0	1	1	0.000364954	2.42019e-06
677	ALKTTEG	0	0	0	0	2.43772e-06	0.000272962	1.6536e-06	1.72549e-07	1	0	6.88498e-05	4.56537e-07
1133	SPHDPAL	1.10414e-05	0.000630236	5.1675e-06	1.72549e-07	5.73581e-07	0.000670764	3.3072e-06	0	1	1	0.000328154	2.16181e-06
938	AQITNAS	0	0	0	0	4.30186e-07	0.000773652	4.7541e-06	3.45098e-07	1	0	0.000193521	1.2748e-06
1038	AAIATDR	2.8679e-07	0.000449669	2.2737e-06	1.20784e-06	0.000355907	0.000225438	3.1005e-06	1.72549e-07	1	1	0.000257825	1.68865e-06
776	SPNAPTL	1.43395e-07	0.000273806	2.4804e-06	0	0	0.000168746	4.134e-07	0	1	1	0.000110674	7.2345e-07
916	ANVGGGK	2.72451e-06	0.00021621	1.96365e-06	0	0.000305647	0.000204028	1.2402e-06	1.55294e-06	2	2	0.000182152	1.1892e-06
707	TQNTNAS	0	0	0	0	1.43395e-07	0.000317953	2.067e-06	0	1	0	7.9524e-05	5.1675e-07
753	TSDGGQP	5.73581e-07	0.000415292	2.6871e-06	0	1.43395e-07	3.61858e-07	0	0	1	1	0.000104093	6.71775e-07
836	AGNAGDR	8.60371e-07	2.29177e-06	0	0	1.29056e-06	0.000548516	3.20385e-06	3.45098e-07	2	1	0.00013824	8.87237e-07
736	AFNSTGR	0	0.00019082	1.6536e-06	0	0	0.000190579	6.201e-07	1.72549e-07	1	1	9.53496e-05	6.11562e-07
591	WPHTPAL	0	0.000190096	1.2402e-06	0	9.32069e-07	2.77424e-06	0	0	2	1	4.84506e-05	3.1005e-07
562	AGNAGVS	1.14716e-06	0.000131716	0	3.45098e-07	5.73581e-06	7.11654e-06	4.134e-07	1.72549e-07	1	1	3.6429e-05	2.32762e-07
1068	ANDGVGM	1.72074e-06	3.7392e-06	0	1.38039e-06	4.87544e-06	0.00111223	5.7876e-06	0	1	1	0.000280642	1.792e-06
1392	ANDSAGK	3.87167e-06	0.000570529	1.4469e-06	1.20784e-06	0.00153476	0.00115059	6.201e-06	1.19059e-05	1	1	0.000814937	5.19041e-06
823	GPHGPAL	0	0	0	0	0.000405952	0.000119956	1.96365e-06	1.38039e-06	2	0	0.000131477	8.36011e-07
1263	AQNAGAN	1.43395e-06	0.000920808	4.9608e-06	1.55294e-06	1.57735e-06	0.000963507	4.7541e-06	6.90197e-07	1	1	0.000471832	2.98951e-06
1244	GEIAGVS	0.00105094	0.000713343	4.5474e-06	3.45098e-07	1.72074e-06	4.3423e-06	5.7876e-06	5.17648e-07	1	1	0.000442587	2.79944e-06
1050	PGMTSDK	0.000418284	0	0	6.90197e-07	7.16976e-07	0.00064266	4.3407e-06	1.55294e-06	1	1	0.000265415	1.64596e-06
729	GLIEGEV	0.000143108	4.63178e-05	3.7206e-07	1.72549e-07	8.5589e-05	9.12334e-05	4.65075e-07	1.25098e-06	8	5	9.15622e-05	5.65166e-07
511	GPHTPAR	0	5.54849e-05	1.378e-07	0	1.91194e-07	3.21652e-07	2.067e-07	0	3	3	1.39994e-05	8.6125e-08
1009	AENAGVN	8.60371e-06	3.85982e-06	0	8.62746e-07	0.000928914	6.2722e-06	6.201e-07	4.31373e-06	1	1	0.000236912	1.44914e-06
1253	ANEGVGK	0	0	0	0	0.000828179	0.000983651	1.05417e-05	5.17648e-07	2	0	0.000452957	2.76484e-06
1407	GTDGGVK	0.00254369	0.000446653	1.15752e-05	7.41961e-06	0.000239829	0.000440502	2.58375e-06	7.76471e-07	2	1	0.000917668	5.58876e-06
1116	GTDSNVK	7.16976e-07	0.000408296	1.6536e-06	3.62353e-06	0.00062592	0.000242927	1.4469e-06	1.0353e-06	1	1	0.000319465	1.93983e-06
899	AADGASN	0	0	0	0	4.58865e-06	0.000683308	4.134e-06	0	1	0	0.000171974	1.0335e-06
913	GQKTEAS	0	0.000230865	6.201e-07	0	0	0.00049273	3.7206e-06	0	1	1	0.000180899	1.08517e-06
1081	MSENGQP	0	0.000737346	2.6871e-06	1.55294e-06	0	0.000417343	2.4804e-06	1.72549e-07	1	1	0.000288672	1.72325e-06
969	GLAPAIQ	0	0.000320847	3.1005e-06	0	0	0.000517336	1.8603e-06	0	1	1	0.000209546	1.2402e-06
755	TGVGGVT	0	8.44335e-07	0	0	0	0.000419032	2.4804e-06	0	1	1	0.000104969	6.201e-07
1123	AGNATDR	0	8.4916e-05	4.134e-07	3.45098e-07	0.000764297	0.000444241	5.9943e-06	8.62746e-07	1	1	0.000323363	1.90389e-06
930	AVNTTVR	0.000753829	2.29177e-06	2.8938e-06	1.55294e-06	5.73581e-07	8.44335e-07	0	0	1	1	0.000189385	1.11169e-06
806	GAVGNNW	0	0.000157167	2.067e-07	0	4.30186e-07	0.000337855	2.6871e-06	0	1	1	0.000123863	7.2345e-07
657	NMEHEAS	0	0.00024341	1.4469e-06	0	5.01883e-06	0	0	0	1	1	6.21072e-05	3.61725e-07
887	ALNSTDR	0	0	0	0	0.000330956	0.000335684	2.4804e-06	1.38039e-06	1	0	0.00016666	9.65198e-07
1341	GQNAGAS	0	0	0	0	0.00248174	1.42331e-05	3.7206e-06	1.0698e-05	1	0	0.000623994	3.60466e-06
1176	SQNTSAS	7.16976e-07	0.000517698	4.9608e-06	5.17648e-07	0.000662916	0.000266086	2.4804e-06	3.45098e-07	1	1	0.000361854	2.07599e-06
1240	RGNEGVK	0	0	0	0	0.00175057	1.00114e-05	6.8211e-06	3.27843e-06	1	0	0.000440145	2.52488e-06
499	AASDASN	0	0	0	0	2.4664e-05	1.17001e-05	2.067e-07	0	1	0	9.09101e-06	5.1675e-08
1106	GAGGEGK	7.16976e-07	0.000415413	1.8603e-06	3.45098e-07	0.000448827	0.000357516	4.3407e-06	3.45098e-07	1	1	0.000305618	1.7228e-06
1331	GLAQEVK	5.59241e-06	0.00143067	1.07484e-05	8.62746e-07	0.000803874	0.000172727	1.4469e-06	4.02615e-07	3	1	0.000603215	3.36516e-06
1053	GPHETAR	1.43395e-07	0.000804772	5.1675e-06	8.62746e-08	5.01883e-07	0.000267353	7.2345e-07	0	2	2	0.000268193	1.49431e-06
1249	AGNGGVK	1.12565e-05	0.000145648	1.8603e-06	8.62746e-07	0.000908552	0.000727154	5.5809e-06	1.63922e-06	2	2	0.000448153	2.48579e-06
625	GWSEPTV	0	0.00022194	1.2402e-06	0	0	2.05053e-06	0	0	1	1	5.59975e-05	3.1005e-07
1171	TGNDGVH	0	0	0	0	0.000858364	0.000568479	6.8211e-06	1.0353e-06	1	0	0.000356711	1.9641e-06
1273	AAVGNNG	0.000515362	0.000447256	2.99715e-06	8.62746e-08	0.000306077	0.000678242	7.54455e-06	0	2	2	0.000486735	2.65699e-06
942	ETDGSVK	0.000315756	0	0	0	2.00753e-06	0.000459921	3.7206e-06	5.17648e-07	1	1	0.000194421	1.05956e-06
1037	PGLQGDK	4.30186e-07	0.000285988	1.8603e-06	3.45098e-07	0.000423446	0.000315178	6.201e-07	2.76079e-06	1	1	0.000256261	1.39657e-06
1190	GNEGEGK	0.000854779	0.000270067	2.2737e-06	3.62353e-06	2.72451e-06	0.000368733	1.6536e-06	5.17648e-07	1	1	0.000374076	2.01712e-06
564	WPHAPAL	0	0	0	0	4.30186e-07	0.00015391	8.268e-07	0	2	0	3.85851e-05	2.067e-07
815	EAGGPRE	0	0.000319279	1.6536e-06	0	0	0.000182859	1.0335e-06	0	1	1	0.000125535	6.71775e-07
1264	AGIDGVS	0	0	0	0	0.00107561	0.000832394	9.3015e-06	8.62746e-07	1	0	0.000477	2.54106e-06
704	SPNAPAL	5.73581e-07	6.63406e-06	0	0	4.44525e-06	0.000300945	1.6536e-06	0	1	1	7.81495e-05	4.134e-07
699	EGVGGGN	0	0.000301428	8.268e-07	1.72549e-07	3.87167e-06	8.44335e-07	6.201e-07	0	1	1	7.65359e-05	4.04862e-07
1425	GENAGAS	3.0113e-06	0.000330497	2.067e-06	5.34902e-06	0.00350272	0.00112321	1.21953e-05	6.55687e-06	1	1	0.00123986	6.54205e-06
593	AGGDASN	0	4.82477e-07	6.201e-07	0	7.31316e-06	0.000189614	4.134e-07	0	1	1	4.93523e-05	2.58375e-07
1342	AHDGVGK	8.50334e-05	4.07693e-05	5.1675e-07	8.10981e-06	0.00189762	0.000484709	3.7206e-06	7.76471e-07	2	2	0.000627033	3.28091e-06
1401	GGVEGVK	0.00152902	0.00171207	1.40556e-05	6.90197e-07	3.58488e-06	0.00024353	3.3072e-06	1.72549e-07	1	1	0.000872052	4.55639e-06
805	GQHTNAR	0.000271089	1.92991e-06	1.4469e-06	0	0	0.00021814	9.3015e-07	1.72549e-07	2	2	0.00012279	6.374e-07
587	VGIEGEV	0	0.000192629	8.268e-07	0	1.43395e-07	0	0	1.72549e-07	1	1	4.81931e-05	2.49837e-07
1202	ALNAGVR	1.43395e-07	0.000828655	1.8603e-06	1.0353e-06	4.30186e-07	0.000720218	4.9608e-06	1.72549e-07	1	1	0.000387362	2.00724e-06
797	SGLESEK	3.87167e-06	0.0002609	1.2402e-06	0	2.8679e-07	0.000214582	1.2402e-06	0	1	1	0.00011991	6.201e-07
727	GQNRNAS	0	2.41239e-07	0	1.72549e-07	0.000105826	0.000257583	9.3015e-07	7.76471e-07	2	1	9.09124e-05	4.69793e-07
1142	EAGGSGK	5.73581e-07	0.000207706	6.201e-07	0	4.30186e-07	0.0011495	5.9943e-06	3.45098e-07	1	1	0.000339553	1.73987e-06
1209	GIEGYVK	0.000789964	4.82477e-07	0	8.10981e-06	0.000791972	6.03097e-07	0	0	1	1	0.000395755	2.02745e-06
645	AGIDDVN	0	0	0	0	2.58111e-06	0.000234363	1.0335e-06	1.72549e-07	1	0	5.92361e-05	3.01512e-07
1015	PGMKGVN	5.44902e-06	1.68867e-06	1.0335e-06	0	0.00074164	0.000214099	3.5139e-06	3.45098e-07	1	1	0.000240719	1.22312e-06
519	GPDGPAL	4.30186e-07	8.02118e-05	4.134e-07	0	1.43395e-07	6.03097e-07	0	0	1	1	2.03471e-05	1.0335e-07
750	WPQGPTL	0	0	0	0	2.05055e-05	0.000388153	2.067e-06	0	1	0	0.000102165	5.1675e-07
974	AAGGAVN	0.000520238	1.20619e-07	0	0	1.43395e-06	0.000333151	4.134e-06	1.72549e-07	1	1	0.000213736	1.07664e-06
1254	SGGDGVA	0.000445816	0.000600443	3.3072e-06	3.45098e-07	8.8905e-06	0.000760505	4.7541e-06	6.90197e-07	1	1	0.000453914	2.27415e-06
1238	GPNTTTS	0.000731316	0.000458957	2.6871e-06	3.45098e-07	5.73581e-07	0.000546767	5.5809e-06	0	1	1	0.000434403	2.15327e-06
1292	SGLEGVK	0.000687437	0.000872198	4.9608e-06	1.72549e-07	3.36979e-06	0.000546888	4.7541e-06	5.17648e-07	2	1	0.000527473	2.60127e-06
734	SGIVGVN	0	0	0	0	1.43395e-07	0.000377659	1.8603e-06	0	1	0	9.44506e-05	4.65075e-07
570	TGVGGEN	2.8679e-07	0.000160062	4.134e-07	0	5.73581e-07	9.64955e-07	2.067e-07	1.72549e-07	1	1	4.04718e-05	1.98162e-07
573	AAVGENW	0	0	0	0	0	0.000170073	8.268e-07	0	1	0	4.25183e-05	2.067e-07
898	TSETAQP	0	0.000467159	2.2737e-06	0	0	0.000218562	1.0335e-06	0	1	1	0.00017143	8.268e-07
920	GLQVPAL	1.43395e-07	0.000171762	4.134e-07	0	0	0.000571253	3.1005e-06	0	1	1	0.00018579	8.78475e-07
572	AAVSNNR	9.75088e-06	5.30725e-06	0	0	4.30186e-07	0.000154513	6.201e-07	1.72549e-07	1	1	4.25004e-05	1.98162e-07
1096	TAGDASN	2.8679e-07	0.000469209	1.4469e-06	0	4.30186e-06	0.000728299	4.134e-06	0	1	1	0.000300524	1.39522e-06
739	AGLKSEK	0.000380953	1.16599e-06	0	2.87582e-07	1.57735e-06	1.20619e-07	1.55025e-07	1.33726e-06	4	3	9.59543e-05	4.44966e-07
1187	AQNTDAS	0	0	0	0	0.000967201	0.000511908	5.7876e-06	1.0353e-06	1	0	0.000369777	1.70572e-06
626	SPHEPAQ	9.75088e-06	2.89486e-06	0	0	1.43395e-07	0.000211325	1.0335e-06	0	1	1	5.60285e-05	2.58375e-07
1117	SPHEPTQ	3.44149e-06	0.000306011	2.6871e-06	0	0.000621116	0.000347444	3.20385e-06	0	2	1	0.000319503	1.47274e-06
1372	AFNTTDR	0.00172662	0.00101767	5.7876e-06	1.55294e-06	0.000138854	7.15675e-06	6.89e-08	5.86667e-06	3	1	0.000722575	3.31903e-06
931	AAAGNKG	0.00032479	0.000231227	1.4469e-06	0	0	0.000201555	1.8603e-06	1.72549e-07	1	1	0.000189393	8.69937e-07
1136	ANDAVGQ	0.00132755	2.29177e-06	2.067e-07	5.69412e-06	1.43395e-07	3.61858e-07	2.067e-07	0	1	1	0.000332587	1.52688e-06
1262	ALNGTDR	2.00753e-06	7.23716e-07	2.2737e-06	1.0353e-06	0.00147152	0.000404919	3.9273e-06	1.38039e-06	1	1	0.000469793	2.15417e-06
1364	GTDAGNK	0.000592796	0.00101115	3.3072e-06	8.62746e-07	2.8679e-07	0.0012004	8.4747e-06	1.72549e-07	1	1	0.000701159	3.2043e-06
1278	SGGDGDA	0	0	0	0	0.00149031	0.000483925	2.2737e-06	6.72942e-06	1	0	0.000493558	2.25078e-06
1217	TGITSAN	0.000320632	0.00024534	1.0335e-06	1.72549e-07	1.43395e-06	0.00105735	5.9943e-06	1.72549e-07	1	1	0.000406189	1.84322e-06
1194	GWSEHTE	1.43395e-07	0.000483925	4.5474e-06	0	0.000766304	0.00025716	2.2737e-06	0	1	1	0.000376883	1.70527e-06
1043	AGLTSDK	0.000571	0.000265845	1.0335e-06	1.72549e-07	1.00377e-06	0.000203364	3.3072e-06	1.72549e-07	1	1	0.000260303	1.17145e-06
1186	EWSDGKE	0	0.000479221	2.067e-06	0	1.43395e-07	0.000995109	4.5474e-06	0	1	1	0.000368618	1.6536e-06
637	EWSNQKE	0	0	0	0	0	0.000231951	1.0335e-06	0	1	0	5.79877e-05	2.58375e-07
1121	VSGGGQP	1.43395e-07	1.20619e-07	2.067e-07	0	0.000689014	0.000602855	5.3742e-06	1.72549e-07	1	1	0.000323033	1.43836e-06
1008	GPNANAR	1.43395e-07	5.18663e-06	2.067e-07	0	0.000581181	0.000358722	3.3072e-06	6.90197e-07	1	1	0.000236308	1.05102e-06
641	AGSDGEE	0	0	0	0	2.43772e-06	0.00023171	1.0335e-06	0	1	0	5.85369e-05	2.58375e-07
681	GQHEPAR	1.43395e-07	0.000179964	1.0335e-06	1.72549e-07	1.57735e-06	9.61336e-05	0	0	1	1	6.94546e-05	3.01512e-07
622	AGGGGVN	0.000209931	8.44335e-07	0	3.45098e-07	3.15469e-06	8.68459e-06	6.201e-07	0	1	1	5.56536e-05	2.413e-07
737	GWSEHKV	0	0	0	0	1.43395e-07	0.000382484	1.6536e-06	0	1	0	9.56568e-05	4.134e-07
647	EWSEHKV	0	0	0	0	0	0.000239309	1.0335e-06	0	1	0	5.98272e-05	2.58375e-07
1159	KIEHESG	0	0.000554005	5.9943e-06	0	0.000840583	0	0	0	1	1	0.000348647	1.49857e-06
691	GQHAPAL	1.43395e-07	1.20619e-07	0	0	0	0.00028828	1.2402e-06	0	1	1	7.2136e-05	3.1005e-07
1135	TGMDGVS	0	0.000468244	5.1675e-06	5.17648e-07	0.000855926	4.82477e-07	0	0	1	1	0.000331163	1.42129e-06
1312	EGVGGVN	0.000343432	0.00115975	5.3742e-06	0	0.000561106	0.000158976	4.134e-06	0	1	1	0.000555817	2.37705e-06
1301	ANVGVGK	1.14716e-05	0.000613832	3.1005e-06	3.45098e-07	0.000932929	0.000589949	5.5809e-06	0	1	1	0.000537045	2.25662e-06
1319	TASDASN	1.43395e-07	4.58353e-06	0	0	0.00150594	0.000782699	9.5082e-06	0	1	1	0.000573341	2.37705e-06
952	GQNASAS	0	0	0	0	0.000803013	3.37734e-06	2.2737e-06	1.0353e-06	1	0	0.000201598	8.27249e-07
1076	PGLNGDK	0.000171357	4.49307e-05	3.1005e-07	6.03922e-07	0.000634452	0.000291054	2.8938e-06	8.62746e-07	2	2	0.000285449	1.16763e-06
1161	AASGAGN	0	0	0	0	0.00117054	0.000228453	5.3742e-06	3.45098e-07	1	0	0.000349747	1.42982e-06
719	WPHTPTL	0	0.000164766	8.268e-07	0	9.55968e-08	0.000190176	6.201e-07	0	3	1	8.87595e-05	3.61725e-07
948	TGITSVN	4.87544e-06	5.66911e-06	0	3.45098e-07	0.000315469	0.000473551	2.79045e-06	8.62746e-08	2	1	0.000199891	8.05456e-07
967	WPQEPTV	1.43395e-07	2.41239e-07	0	0	0.00038516	0.000447498	3.3072e-06	0	1	1	0.00020826	8.268e-07
746	GQKTNAG	0	0.000307579	6.201e-07	1.72549e-07	1.43395e-07	9.36609e-05	6.201e-07	1.72549e-07	2	1	0.000100346	3.96324e-07
607	GTDSYNK	0	0	0	0	6.30939e-06	0.000204329	8.268e-07	0	1	0	5.26596e-05	2.067e-07
1385	GMQLNDK	0	0	0	0	0.00115017	0.00193606	1.15752e-05	5.17648e-07	1	0	0.000771558	3.02321e-06
1388	SVGDGVA	0.00139208	0.000911882	7.0278e-06	0	1.14716e-06	0.000916707	5.5809e-06	0	1	1	0.000805454	3.15217e-06
1247	ATDGSVK	2.8679e-07	2.41239e-07	0	3.62353e-06	0.00145231	0.000330979	1.4469e-06	1.89804e-06	1	1	0.000445954	1.74212e-06
1214	ANNDVGK	0.000710237	0.000480427	3.1005e-06	2.76079e-06	0.000417997	1.44743e-06	2.067e-07	1.72549e-07	1	1	0.000402527	1.56013e-06
822	ALNAGDR	0	0	0	0	2.15093e-06	0.000523126	1.8603e-06	1.72549e-07	1	0	0.000131319	5.08212e-07
521	GPHATAR	0	6.03097e-07	0	0	7.16976e-08	8.08753e-05	3.1005e-07	0	2	2	2.03875e-05	7.75125e-08
1368	AQNTSAS	0.00139394	0.000444362	2.6871e-06	2.07059e-06	0.000438933	0.000561483	5.1675e-06	7.76471e-07	2	1	0.000709681	2.67541e-06
1097	GQHTTTR	1.43395e-07	9.64955e-07	4.134e-07	0	0.000922318	0.000281887	3.9273e-06	1.72549e-07	1	1	0.000301328	1.12831e-06
796	ATDGVGK	0	0	0	0	6.0226e-06	0.000473551	1.4469e-06	3.45098e-07	1	0	0.000119894	4.47999e-07
621	EWSNPKV	0	0.000221457	8.268e-07	0	0	4.82477e-07	0	0	1	1	5.54849e-05	2.067e-07
788	TGMGGVN	0	0	0	0	0.000340635	0.000118388	9.3015e-07	7.76471e-07	2	0	0.000114756	4.26655e-07
1366	GQDGVAR	0.000832409	0.000187322	8.268e-07	1.72549e-07	5.73581e-07	0.00180917	9.5082e-06	0	1	1	0.000707368	2.62689e-06
1084	AAVGNKL	0.000306149	0.000452443	2.8938e-06	0	2.8679e-07	0.000400094	1.0335e-06	3.45098e-07	1	1	0.000289743	1.0681e-06
1154	PGLTNDK	0	0.000142813	0	5.17648e-07	0.000673097	0.000566428	4.5474e-06	0	1	1	0.000345585	1.26626e-06
1054	EWSDPKE	0	0	0	0	0.000573294	0.000501173	3.9273e-06	0	1	0	0.000268617	9.81825e-07
820	RPHEPPL	0	0	0	0	0	0.000511908	1.8603e-06	0	1	0	0.000127977	4.65075e-07
1430	AGNTSDR	0.00107346	0.000726973	5.9943e-06	1.0353e-06	0.00188823	0.00163608	1.13685e-05	8.62746e-07	1	1	0.00133118	4.81521e-06
1243	TGSDAVN	2.8679e-07	0.000198479	4.134e-07	3.45098e-07	0.00120889	0.00036023	4.23735e-06	1.38039e-06	2	2	0.000441972	1.59406e-06
635	TGIDAIN	0	0	0	0	4.30186e-07	0.000230504	8.268e-07	0	1	0	5.77334e-05	2.067e-07
716	GADGGVK	0	0	0	0	0.000342858	3.7392e-06	1.0335e-06	1.72549e-07	1	0	8.66493e-05	3.01512e-07
576	TGNTSVN	6.16599e-06	0.00016356	4.134e-07	1.72549e-07	1.86414e-06	1.92991e-06	0	0	1	1	4.338e-05	1.46487e-07
1353	GIQQNDH	0.00173494	0.000595136	3.3072e-06	8.62746e-07	0	0.00025909	3.9273e-06	5.17648e-07	1	1	0.000647291	2.15372e-06
909	GTDADKK	0.00027704	0.000431214	2.17035e-06	0	1.00377e-06	4.76446e-06	0	1.72549e-07	2	2	0.000178505	5.85725e-07
875	AAVGNNW	0	0	0	0	0.000462019	0.000184849	1.8603e-06	2.58824e-07	2	0	0.000161717	5.29781e-07
1299	GRNEGAS	0.00133013	0.000804772	4.7541e-06	1.0353e-06	4.30186e-07	3.61858e-07	1.0335e-06	1.72549e-07	1	1	0.000533925	1.74886e-06
1431	AGDGGVK	0.00234222	9.54099e-05	3.9273e-06	2.07059e-06	0.00194688	0.00101561	1.09551e-05	6.90197e-07	1	1	0.00135003	4.4108e-06
812	AVGSADA	0.000247787	0.000250768	8.268e-07	8.62746e-08	8.60371e-07	1.50774e-06	1.0335e-07	6.03922e-07	2	2	0.000125231	4.05087e-07
667	AWNTTDQ	0	0	0	0	2.8679e-07	0.000256316	8.268e-07	0	1	0	6.41507e-05	2.067e-07
1057	AFNTAVQ	0.000633663	0	6.201e-07	1.72549e-07	2.43772e-06	0.000449548	2.6871e-06	0	1	1	0.000271412	8.69937e-07
1115	TGITNVN	0.000830689	0.000238826	1.6536e-06	1.72549e-07	2.29432e-06	0.000203364	2.067e-06	1.72549e-07	1	1	0.000318793	1.01642e-06
1102	GPNGNAR	7.16976e-07	1.80929e-06	0	3.45098e-07	0.00120696	2.89486e-06	0	3.45098e-06	1	1	0.000303095	9.49021e-07
1260	EWSNPTE	0	0	0	0	0.00136053	0.000497434	5.7876e-06	0	1	0	0.000464492	1.4469e-06
867	GAGGAGK	0	0	0	0	0.000620615	1.15795e-05	1.4469e-06	5.17648e-07	1	0	0.000158048	4.91137e-07
1369	TGINGIN	0.000667218	0.00065834	5.1675e-06	1.72549e-07	0.00117986	0.000351364	3.5139e-06	0	1	1	0.000714195	2.21349e-06
1069	MSEEGQP	0	0.000431214	3.3072e-06	1.72549e-07	0.000691595	1.20619e-07	0	0	1	1	0.000280732	8.69937e-07
1403	GQNTPTR	0.00279133	0.000425062	7.4412e-06	3.45098e-07	0.000239542	0.000109281	3.20385e-06	0	2	1	0.000891304	2.74754e-06
1170	GLQEPAL	0.000390322	0.000104336	4.134e-07	0	1.43395e-07	0.000927563	3.9273e-06	0	1	1	0.000355591	1.08517e-06
1272	AAVGNNS	1.26188e-05	0.000221578	2.4804e-06	3.45098e-07	0.00121886	0.000493212	3.1005e-06	0	1	1	0.000486567	1.4815e-06
673	TGIDGMN	0	0	0	0	1.43395e-07	0.000261623	6.201e-07	1.72549e-07	1	0	6.54417e-05	1.98162e-07
975	EGGGGVN	1.00377e-06	2.05053e-06	2.067e-07	3.45098e-07	0.000336835	0.000516854	1.8603e-06	1.72549e-07	1	1	0.000214186	6.46162e-07
1387	SQNTDAS	0.000847466	3.61858e-07	0	0	0.000868258	0.00145443	9.3015e-06	0	1	1	0.000792628	2.32537e-06
1132	GKDGEGR	0.000839866	3.49796e-06	0	1.89804e-06	8.60371e-07	0.000468244	1.2402e-06	6.90197e-07	1	1	0.000328117	9.57109e-07
946	AKAGVGE	0	0.000180688	8.268e-07	0	0.000373831	0.000234243	1.4469e-06	0	1	1	0.00019719	5.68425e-07
1189	QAAVTSD	0	0	0	0	0.00102499	0.000470657	2.8938e-06	1.38039e-06	1	0	0.000373911	1.06855e-06
1224	ANDGVGQ	0.00129737	0.0002688	1.4469e-06	1.63922e-06	1.14716e-06	8.34284e-05	1.378e-06	2.30066e-07	3	2	0.000412686	1.17355e-06
984	TGNAGVN	0	0	0	0	0.000878869	9.52893e-06	6.201e-07	1.89804e-06	1	0	0.0002221	6.29535e-07
1422	SVSSADA	7.16976e-07	0.000626497	2.6871e-06	0	0.00261352	0.00131813	9.7149e-06	5.17648e-07	1	1	0.00113972	3.22991e-06
1079	PGLQNDK	0	8.31067e-05	4.134e-07	0	0.000781791	0.000281525	2.067e-06	6.90197e-07	1	1	0.000286606	7.92649e-07
1405	AEGGAGN	0	1.20619e-07	4.134e-07	1.72549e-07	0.00288741	0.000740723	8.0613e-06	1.38039e-06	1	1	0.000907063	2.50691e-06
1188	AFDGAGR	0	0.000428802	1.8603e-06	0	0.00064069	0.00041879	2.067e-06	1.72549e-07	1	1	0.00037207	1.02496e-06
517	AAVGKNW	0	0	0	0	3.58488e-07	7.49046e-05	2.067e-07	0	2	0	1.88158e-05	5.1675e-08
1415	WGIEGVN	0.00117097	1.68867e-06	0	1.89804e-06	0.00244675	0.000266207	2.8938e-06	5.86667e-06	1	1	0.000971403	2.66463e-06
1288	AQDGVGK	0	0	0	0	0.00141029	0.000663406	4.9608e-06	6.90197e-07	1	0	0.000518425	1.41275e-06
698	SPNTPAL	0	0.000297809	8.268e-07	0	4.73204e-06	2.05053e-06	0	0	1	1	7.61479e-05	2.067e-07
937	WPHEGAL	0.000496578	0.000172003	4.134e-07	3.45098e-07	7.16976e-08	0.000102044	1.2402e-06	8.62746e-08	2	1	0.000192674	5.21243e-07
1148	AGLDGVK	0	0	0	0	0.00112078	0.00024739	2.4804e-06	1.20784e-06	1	0	0.000342042	9.22061e-07
1297	AGVGSDK	0.001067	6.15159e-06	0	1.72549e-07	0.00104435	1.09764e-05	1.8603e-06	3.62353e-06	1	1	0.00053212	1.4141e-06
1242	GTAGYVE	0.00107274	1.20619e-07	0	3.45098e-07	0	0.000691511	4.3407e-06	0	1	1	0.000441093	1.17145e-06
1378	GKDGYVK	0.00195792	0.000804651	5.7876e-06	8.62746e-07	2.29432e-06	0.000180688	4.134e-07	6.90197e-07	1	1	0.000736388	1.93849e-06
568	GPDGSVL	1.43395e-06	0	0	0	0	0.00015777	4.134e-07	0	1	1	3.9801e-05	1.0335e-07
949	GAGGARL	0	0.00024534	8.268e-07	1.72549e-07	0.00045528	0.000103491	1.0335e-06	0	1	1	0.000201028	5.08212e-07
1236	WPHEPAM	0	0	0	0	0.000595234	0.00112309	4.3407e-06	0	1	0	0.00042958	1.08517e-06
1329	GNDGVGM	2.00753e-06	0.000799827	4.9608e-06	1.0353e-06	0.00157376	2.41239e-06	0	0	1	1	0.000594502	1.49902e-06
1001	ALNATVR	0.000927624	1.08557e-06	1.6536e-06	6.90197e-07	2.8679e-07	7.23716e-07	0	0	1	1	0.00023243	5.85949e-07
1416	SGLEGDK	0.00320359	0.0007207	2.4804e-06	1.72549e-07	8.60371e-07	1.92991e-06	0	7.24707e-06	1	1	0.000981771	2.475e-06
1291	ANDSMGK	0.00148041	0.000624084	2.8938e-06	2.41569e-06	1.43395e-07	3.7392e-06	0	0	1	1	0.000527095	1.32737e-06
1350	ANDGAGR	2.29432e-06	0.000169229	8.268e-07	5.17648e-07	0.00169178	0.000703211	4.7541e-06	3.45098e-07	1	1	0.000641628	1.61091e-06
1334	PGVKSDT	0.00117154	0.000818885	3.1005e-06	0	1.14716e-06	0.0004323	2.8938e-06	0	1	1	0.000605968	1.49857e-06
1289	LPQGPTL	0	0	0	0	0.0012712	0.000819367	5.1675e-06	0	1	0	0.000522641	1.29187e-06
1269	TGVDGVN	1.43395e-06	0.00037983	2.4804e-06	1.89804e-06	0.00154896	2.41239e-07	2.067e-07	1.72549e-07	1	1	0.000482615	1.18942e-06
1139	QAAGTSD	0	0	0	0	0.000634667	0.000708035	3.3072e-06	0	1	0	0.000335676	8.268e-07
1418	ATDAYNK	0.00235484	0.000653515	4.7541e-06	3.45098e-07	0.000841013	0.00040709	5.1675e-06	1.72549e-07	1	1	0.00106411	2.60981e-06
845	GQTTNAG	0	0.000141607	4.134e-07	3.45098e-07	0	0.000424701	6.201e-07	0	1	1	0.000141577	3.4465e-07
1114	TGIANVN	3.0113e-06	1.44743e-06	2.067e-07	0	0.000843881	0.000425062	2.6871e-06	1.72549e-07	1	1	0.000318351	7.66587e-07
767	AAVGNAW	0	0.00028249	8.268e-07	0	0	0.00014993	2.067e-07	0	1	1	0.000108105	2.58375e-07
1032	AGLTSDR	0.000389677	0.000230865	1.6536e-06	0	0.000187776	0.000209576	7.2345e-07	0	2	2	0.000254474	5.94262e-07
1206	GMQRNDK	1.43395e-07	1.32681e-06	0	0	0.00156358	2.65362e-06	2.067e-07	3.45098e-06	1	1	0.000391926	9.14421e-07
579	GPHGAAL	0	0	0	0	1.72074e-06	0.000177431	4.134e-07	0	1	0	4.47879e-05	1.0335e-07
1374	GNEGVGK	0.00198703	0.000899217	5.7876e-06	6.90197e-07	7.02637e-06	2.53301e-06	0	1.72549e-07	1	1	0.000723951	1.66259e-06
1421	SVGDAVA	0.00226278	9.64955e-06	6.201e-07	1.0353e-06	0.00119835	0.000998728	7.4412e-06	1.0353e-06	1	1	0.00111738	2.53297e-06
1338	ALTTTER	0.00121872	0.000151257	2.2737e-06	1.72549e-07	0.000598245	0.000491282	2.8938e-06	1.72549e-07	1	1	0.000614875	1.37815e-06
1095	WPQGPPL	0	0	0	0	0.000805594	0.000395149	2.6871e-06	0	1	0	0.000300186	6.71775e-07
1285	GMQPNDS	0.0013287	0.000477049	1.4469e-06	6.90197e-07	2.8679e-06	0.000229056	1.6536e-06	6.90197e-07	1	1	0.000509418	1.12022e-06
1327	AAVSTNW	0.00197642	0	2.067e-07	0	5.73581e-07	0.000390203	4.9608e-06	0	1	1	0.000591798	1.29187e-06
1382	GTDAYDK	0	0	0	0	0.0025695	0.000487543	3.5139e-06	3.10589e-06	1	0	0.000764261	1.65495e-06
589	GPHEHAR	0	2.65362e-06	0	0	1.72074e-06	0.000189252	4.134e-07	0	1	1	4.84065e-05	1.0335e-07
1045	ATDADNK	4.11544e-05	1.30269e-05	4.134e-07	3.45098e-07	0.000760138	0.000232795	1.2402e-06	1.72549e-07	1	1	0.000261779	5.42812e-07
1040	GKDGVGK	0	0	0	0	0.000768168	0.000266931	1.4469e-06	6.90197e-07	1	0	0.000258775	5.34274e-07
792	AGIAGAN	0.000446963	2.41239e-06	0	1.72549e-07	1.36225e-05	7.59902e-06	6.201e-07	1.72549e-07	1	1	0.000117649	2.413e-07
1127	AAVDTNW	0	0	0	0	0.000967201	0.000336166	2.4804e-06	1.72549e-07	1	0	0.000325842	6.63237e-07
1258	GMQPNDN	0	0	0	0	0.00135523	0.00048694	3.1005e-06	5.17648e-07	1	0	0.000460542	9.04537e-07
609	NIEHESC	0	0	0	0	0	0.000210722	4.134e-07	0	1	0	5.26805e-05	1.0335e-07
1351	TGITTVH	0.00128669	0.000779804	3.3072e-06	0	0	0.000507325	1.4469e-06	1.72549e-07	1	1	0.000643454	1.23166e-06
1087	AGSDGVE	1.14716e-06	1.32681e-06	0	2.07059e-06	0.0011757	1.44743e-06	0	1.72549e-07	1	1	0.000294905	5.60785e-07
1167	TVIAAVH	0	0.000143055	1.0335e-06	0	0.000931782	0.000344609	1.6536e-06	0	1	1	0.000354862	6.71775e-07
1355	PGMKSDN	0.00217072	0.000441346	3.5139e-06	6.90197e-07	2.58111e-06	3.49796e-06	2.067e-07	5.17648e-07	1	1	0.000654536	1.23211e-06
837	SVGSADT	0.000321779	0.000227609	8.268e-07	0	4.58865e-06	1.80929e-06	2.067e-07	0	1	1	0.000138946	2.58375e-07
1325	ANNTTGR	0.00120151	0.000291296	1.2402e-06	8.62746e-07	0.000669226	0.000200107	2.2737e-06	0	1	1	0.000590534	1.09416e-06
874	TGIASVN	0.000467182	0.000173933	4.134e-07	1.72549e-07	1.43395e-06	3.7392e-06	4.134e-07	1.72549e-07	2	1	0.000161572	2.92975e-07
1383	WSEGGQP	0.00146127	0.000388394	2.2737e-06	1.72549e-07	0.000657563	0.000556015	3.0316e-06	0	3	2	0.00076581	1.36946e-06
1335	GQIAGAS	1.43395e-06	1.44743e-06	2.067e-07	5.17648e-07	0.00217416	0.000252094	1.8603e-06	1.72549e-06	1	1	0.000607284	1.07753e-06
1359	AGSDASN	1.43395e-07	0.000139677	8.268e-07	0	0.0023025	0.000246667	3.5139e-06	3.45098e-07	1	1	0.000672246	1.17145e-06
1197	ATDGASK	0	0	0	0	0.00151425	1.45949e-05	2.4804e-06	1.72549e-07	1	0	0.000382212	6.63237e-07
1055	SPNEPAL	6.88297e-06	3.1361e-06	0	0	0.000894069	0.000170918	1.6536e-06	1.72549e-07	1	1	0.000268751	4.56537e-07
1308	TGIAGAN	7.16976e-07	0.000106024	4.134e-07	0	0.00128023	0.000822865	3.1005e-06	1.72549e-07	1	1	0.00055246	9.21612e-07
970	EAGGARN	0	0	0	0	0.00073698	0.000111211	1.2402e-06	1.72549e-07	2	0	0.000212048	3.53187e-07
581	AIEGVGK	7.16976e-07	0.000177069	2.067e-07	8.62746e-08	9.32069e-07	1.02526e-06	0	0	2	2	4.49359e-05	7.32436e-08
1404	ANDGASN	0	1.08557e-06	4.134e-07	0	0.00283134	0.000738552	5.3742e-06	0	1	1	0.000892744	1.4469e-06
880	GFNTTDR	4.44525e-06	3.01548e-06	0	1.72549e-07	0.000649007	3.61858e-07	0	8.62746e-07	1	1	0.000164207	2.58824e-07
1002	GPHGSVL	0.000680124	0	0	0	0	0.000251371	1.4469e-06	0	1	1	0.000232874	3.61725e-07
1235	GTDGAVK	5.30562e-06	8.78109e-05	1.0335e-06	6.90197e-07	0.00162252	2.65362e-06	4.134e-07	5.17648e-07	1	1	0.000429572	6.63686e-07
1390	ALKTTER	0	0	0	0	0.00259359	0.000647967	4.7541e-06	1.72549e-07	1	0	0.000810389	1.23166e-06
921	AFNTPAR	0.000622837	1.80929e-07	1.0335e-07	0	0	0.000120177	9.646e-07	5.75164e-08	3	2	0.000185799	2.81367e-07
1174	GQNPNAN	1.00377e-06	0	0	3.45098e-07	0.00117326	0.000267896	1.6536e-06	1.72549e-07	1	1	0.00036054	5.42812e-07
1162	AFKTTDW	1.43395e-07	0.0001948	2.067e-06	0	0.00120667	0	0	0	1	1	0.000350404	5.1675e-07
1271	SGGDGVD	1.72074e-06	0.000422168	1.0335e-06	1.72549e-07	0.00127622	0.000235087	1.2402e-06	3.45098e-07	1	1	0.000483798	6.97837e-07
1183	AEGGASN	0	2.41239e-07	6.201e-07	0	0.00145274	5.66911e-06	1.2402e-06	1.72549e-07	1	1	0.000364662	5.08212e-07
994	ARIEGVN	2.15093e-06	0	0	3.45098e-07	0.000914001	2.41239e-07	4.134e-07	5.17648e-07	1	1	0.000229098	3.19036e-07
785	AAVNNNW	0	6.03097e-07	6.201e-07	0	0.000451982	0	0	0	1	1	0.000113146	1.55025e-07
1399	SVGSADP	0.00159212	0.000272841	1.2402e-06	0	0.00122402	0.000342318	3.1005e-06	3.45098e-07	1	1	0.000857824	1.17145e-06
1322	AFNAAVQ	0.00131092	2.41239e-07	2.067e-07	0	0.000799572	0.000235328	2.8938e-06	0	1	1	0.000586515	7.75125e-07
1410	TGNAGVH	7.16976e-07	0.000169711	1.8603e-06	0	0.00353225	6.51344e-06	6.201e-07	2.41569e-06	1	1	0.000927299	1.22402e-06
1380	GAGGSGK	0.00244604	0.000395511	3.1005e-06	0	2.29432e-06	0.000154996	8.268e-07	0	1	1	0.000749709	9.81825e-07
872	TGIGGVN	0	0	0	0	0.000587168	5.45501e-05	5.68425e-07	2.58824e-07	4	0	0.000160429	2.06812e-07
954	GWAGHEE	0.000693746	0.000108799	1.0335e-06	0	0	7.71964e-06	0	0	1	1	0.000202566	2.58375e-07
1294	GADGNKW	0.000292813	0	0	0	0.00121341	0.000609007	2.6871e-06	0	1	1	0.000528808	6.71775e-07
1233	EAGGARH	7.16976e-08	8.04531e-05	4.134e-07	0	0.00134935	0.000279777	1.6536e-06	8.62746e-08	2	2	0.000427413	5.38318e-07
972	TGMDGVE	0	0	0	0	0.000852485	1.44743e-06	2.067e-07	8.62746e-07	1	0	0.000213483	2.67361e-07
1377	ALAHEVK	0.000749957	0.000228574	2.067e-07	5.17648e-07	0.00152157	0.000441949	2.6871e-06	1.72549e-07	1	1	0.000735512	8.95999e-07
1044	VLIEGEG	0	0.000285868	1.0335e-06	1.72549e-07	0.000756983	0	0	0	1	1	0.000260713	3.01512e-07
798	TGIADVN	1.27622e-05	1.20619e-07	0	3.45098e-07	0.000466178	1.92991e-06	2.067e-07	0	2	1	0.000120248	1.3795e-07
1067	PGMESVK	0.0010898	1.30269e-05	0	1.0353e-06	1.33358e-05	4.22168e-06	2.067e-07	0	1	1	0.000280097	3.10499e-07
1311	EASDASN	0	0.000502741	1.4469e-06	0	0.00171472	1.32681e-06	4.134e-07	5.17648e-07	1	1	0.000554697	5.94487e-07
876	ALIEGED	0.00064958	0	0	1.72549e-07	0	1.20619e-07	0	5.17648e-07	1	1	0.000162425	1.72549e-07
849	GIQRNDN	0	0	0	0	0.00057437	3.01548e-07	0	6.03922e-07	2	0	0.000143668	1.50981e-07
529	GPHAPTR	2.8679e-07	3.61858e-07	0	0	1.43395e-07	9.97522e-05	1.0335e-07	0	2	1	2.51361e-05	2.58375e-08
1414	VRMEGEV	0.00161879	4.82477e-07	0	0	0.00173566	0.000469812	3.5139e-06	3.45098e-07	1	1	0.000956185	9.64749e-07
1281	ARIEGVV	0	1.20619e-07	0	0	0.00175458	0.000269584	1.8603e-06	0	1	1	0.000506072	4.65075e-07
1310	WGHEGAM	0.0007425	0.000274168	1.4469e-06	0	0.00119549	2.53301e-06	4.134e-07	1.72549e-07	1	1	0.000553672	5.08212e-07
1245	TNDDVGK	0.00149604	0.000276821	1.2402e-06	1.72549e-07	0	1.20619e-07	0	1.72549e-07	1	1	0.000443246	3.96324e-07
1225	AKEGVGE	0	0	0	0	0.00141259	0.000240636	1.4469e-06	0	1	0	0.000413305	3.61725e-07
995	AGIADVN	2.15093e-06	1.20619e-07	0	1.72549e-07	0.000913428	1.56805e-06	6.201e-07	0	1	1	0.000229317	1.98162e-07
1267	EAGGARM	0.000507619	0.000138953	0	0	0.00103259	0.000240997	1.6536e-06	0	1	1	0.00048004	4.134e-07
1118	AGLKSEE	0	0	0	0	0.00128353	0	2.067e-07	8.62746e-07	1	0	0.000320883	2.67361e-07
1246	GSSEPTV	0.00130346	0	0	0	0	0.000473551	1.4469e-06	0	1	1	0.000444254	3.61725e-07
1406	GIQQSDN	0.00120294	0.000538203	1.6536e-06	3.45098e-07	0.00188737	7.23716e-07	4.134e-07	5.17648e-07	1	1	0.000907309	7.32436e-07
1126	WPQEATR	0	0	0	0	0.00100506	0.000297809	1.0335e-06	0	1	0	0.000325717	2.58375e-07
1073	ANDTVGK	0	0	0	0	0.00113383	1.32681e-06	2.067e-07	6.90197e-07	1	0	0.000283788	2.24224e-07
965	AGINDVN	0.000829255	3.61858e-07	2.067e-07	0	0	1.56805e-06	4.134e-07	0	1	1	0.000207796	1.55025e-07
1356	SVGNANA	0.000923322	0.000236655	4.134e-07	3.45098e-07	0.00148428	3.61858e-07	8.268e-07	1.72549e-07	1	1	0.000661156	4.39462e-07
1304	GQNTKTS	0.000105826	3.61858e-06	2.067e-07	0	0.00180993	0.000273203	1.2402e-06	0	1	1	0.000548145	3.61725e-07
1066	PGLTSAK	0.000358058	4.41467e-05	0	0	0.000715686	0	2.067e-07	5.17648e-07	1	1	0.000279473	1.81087e-07
1207	GLAHEME	0.000975518	1.68867e-06	0	1.72549e-07	0	0.000595739	8.268e-07	0	1	1	0.000393236	2.49837e-07
957	GIQLKDK	1.43395e-07	6.03097e-07	0	1.72549e-07	0.000816206	0	0	3.45098e-07	1	1	0.000204238	1.29412e-07
1077	SPHGPTL	0.000914862	6.03097e-07	0	0	3.58488e-07	0.000228272	7.2345e-07	0	2	1	0.000286024	1.80862e-07
826	GPHEATL	0.000522604	3.01548e-07	0	0	0	5.36756e-06	3.1005e-07	0	2	2	0.000132068	7.75125e-08
870	AWSDGVE	0.000637822	1.20619e-07	0	3.45098e-07	1.72074e-06	4.82477e-07	0	0	1	1	0.000160036	8.62746e-08
888	AAVTTNR	4.30186e-07	3.61858e-07	0	3.45098e-07	0.000665784	3.61858e-07	0	0	1	1	0.000166734	8.62746e-08
1083	SAHEPTL	0.0011572	7.23716e-07	0	3.45098e-07	1.43395e-07	8.44335e-07	2.067e-07	0	1	1	0.000289728	1.3795e-07
981	SGHESEG	0	0	0	0	0.000698191	0.000178999	4.134e-07	0	1	0	0.000219298	1.0335e-07
918	SVGYADT	1.72074e-06	1.13382e-05	0	0	0.000713965	5.30725e-06	0	3.45098e-07	1	1	0.000183083	8.62746e-08
1185	WGHEGVM	0.0014589	7.71964e-06	0	1.72549e-07	1.43395e-06	2.41239e-06	0	5.17648e-07	1	1	0.000367617	1.72549e-07
1150	GRQEPTV	0	0	0	0	0.00136828	1.20619e-07	6.201e-07	0	1	0	0.000342099	1.55025e-07
786	GPHGPGL	0.000455423	1.20619e-07	0	0	2.8679e-07	3.61858e-07	2.067e-07	0	1	1	0.000114048	5.1675e-08
1222	TGIAAVQ	2.15093e-07	4.80668e-05	0	8.62746e-08	0.00159391	1.80929e-07	0	5.17648e-07	2	2	0.000410593	1.50981e-07
1151	AFNTPER	0.00132741	1.20619e-07	0	0	1.07546e-06	3.9925e-05	4.134e-07	8.62746e-08	2	1	0.000342133	1.24919e-07
685	GPQEPTR	0.000283851	1.80929e-07	1.0335e-07	0	0	9.64955e-07	0	0	2	2	7.12492e-05	2.58375e-08
1337	SGSDGVD	5.73581e-07	4.58353e-06	0	0	0.0024317	4.10106e-06	6.201e-07	1.72549e-07	1	1	0.000610239	1.98162e-07
1000	AFNTTER	0	0	0	0	0.000922963	3.98044e-06	2.067e-07	8.62746e-08	2	0	0.000231736	7.32436e-08
844	GPDGVGL	0.000565981	1.20619e-07	0	1.72549e-07	0	0	0	0	0	1	0.000141525	4.31373e-08
1179	EAGGARQ	1.43395e-07	7.23716e-07	0	0	0.00144815	3.01548e-06	4.134e-07	0	1	1	0.000363008	1.0335e-07
925	SGLEGVN	0	0	0	0	0.000742787	5.18663e-06	2.067e-07	0	1	0	0.000186993	5.1675e-08
932	TGLDGVH	0	0	0	0	0.000759995	0	2.067e-07	0	1	0	0.000189999	5.1675e-08
933	GQNSYAS	0	0	2.067e-07	0	0.000760568	0	0	0	1	1	0.000190142	5.1675e-08
1313	APHEPAL	0.0011073	0.000161751	4.134e-07	1.72549e-07	0.000959744	3.01548e-06	0	0	1	1	0.000557952	1.46487e-07
1293	AGKTSDR	1.00377e-06	2.53301e-06	2.067e-07	1.72549e-07	0.00210834	2.41239e-07	0	1.72549e-07	1	1	0.000528029	1.3795e-07
883	AGMVGVN	0.00065675	1.32681e-06	0	0	5.8792e-06	1.20619e-07	0	1.72549e-07	1	1	0.000166019	4.31373e-08
978	AKEGEGE	2.72451e-06	1.20619e-06	0	0	0.00086453	6.03097e-07	2.067e-07	0	1	1	0.000217266	5.1675e-08
944	TGNDAVQ	5.73581e-07	2.41239e-07	0	0	0.000781934	3.61858e-07	0	1.72549e-07	1	1	0.000195778	4.31373e-08
754	AFNATER	0	0	0	0	0.000416563	3.01548e-07	0	8.62746e-08	2	0	0.000104216	2.15686e-08
1239	ARIEGED	0.00175702	0	0	1.72549e-07	0	2.41239e-07	0	1.72549e-07	1	1	0.000439316	8.62746e-08
1020	AWTDGEE	0.000972506	0	0	0	0	3.61858e-07	0	1.72549e-07	1	1	0.000243217	4.31373e-08
1339	EGSKHEE	0.00220355	1.20619e-07	2.067e-07	0	0.000266428	1.32681e-06	2.067e-07	0	1	1	0.000617858	1.0335e-07
1125	GRPEPTV	0.00130074	0	0	0	1.29056e-06	0	2.067e-07	0	1	1	0.000325507	5.1675e-08
1098	AWSDHVE	0.0012061	1.20619e-07	0	1.72549e-07	0	2.41239e-07	0	0	1	1	0.000301615	4.31373e-08
1100	TEIADVN	0.00120839	0	0	1.72549e-07	0	0	0	0	0	1	0.000302098	4.31373e-08
1276	GTDSYDK	0	0	0	0	0.00196451	1.38712e-06	1.0335e-07	8.62746e-08	2	0	0.000491475	4.74061e-08
1078	SGLKSDK	0.00114558	4.82477e-07	0	0	2.15093e-07	6.03097e-08	1.0335e-07	0	2	1	0.000286586	2.58375e-08
1266	GIQQKDN	0.00191576	6.03097e-07	0	1.72549e-07	2.8679e-07	1.20619e-07	0	0	1	1	0.000479193	4.31373e-08
1363	GTDGSMQ	0	0	0	1.72549e-07	0.00279893	2.29177e-06	0	0	1	1	0.000700306	4.31373e-08
1221	EMERESC	0	0.000135576	0	0	0.00150565	1.20619e-07	0	0	1	1	0.000410337	0
1157	GRQEPTL	0	0	0	0	0.00139065	0	0	0	1	0	0.000347662	0
1152	EWASQKE	0.00137129	0	0	0	1.43395e-07	3.85982e-06	0	0	1	1	0.000343823	0
1104	GFNATER	0	0	0	0	0.00122115	2.41239e-07	0	0	1	0	0.000305349	0
1063	SPHKPAL	0.00110113	7.23716e-07	0	0	2.15093e-06	4.82477e-07	0	0	1	1	0.000276122	0
1025	SPHTPAL	0	0	0	0	0.000983978	7.23716e-07	0	0	1	0	0.000246175	0
1004	PGHDGEG	0.000932929	1.80929e-06	0	0	0	0	0	0	0	1	0.000233685	0
960	TGMVGVN	0	0	0	0	0.000821941	0	0	0	1	0	0.000205485	0
940	NIEQEAW	0.000776915	0	0	0	0	0	0	0	0	1	0.000194229	0
939	NIEHEAS	0	3.61858e-07	0	0	0.000774621	6.03097e-07	0	0	1	1	0.000193896	0
911	AGLDGVE	0	0	0	0	0.000717693	8.44335e-07	0	0	1	0	0.000179634	0
804	AGLGGGK	0.000484676	4.82477e-07	0	0	1.72074e-06	0	0	0	1	1	0.00012172	0
712	TGSGGVN	0	0	0	0	0.000330239	1.32681e-06	0	0	1	0	8.28915e-05	0
701	AGLKRDK	0.000309303	2.41239e-07	0	0	1.43395e-07	1.20619e-07	0	0	1	2	7.74522e-05	0
598	WGLEGVK	0	0	0	0	8.60371e-07	0.000200469	0	0	1	0	5.03324e-05	0
558	PGHASEG	0	0	0	0	0	0.000137385	0	0	1	0	3.43464e-05	0
505	GPDGSAL	4.84676e-05	6.03097e-07	0	0	1.43395e-07	3.61858e-07	0	0	1	1	1.2394e-05	0
491	APHTPTL	0	3.03961e-05	0	0	4.30186e-07	1.20619e-07	0	0	1	1	7.73672e-06	0
464	AAVGTNW	1.1615e-05	1.32681e-06	0	0	2.8679e-07	1.20619e-07	0	0	1	1	3.33731e-06	0
459	GQKRNAS	0	8.08149e-06	0	0	1.00377e-06	3.98044e-06	0	0	1	1	3.26642e-06	0
451	AFKTTER	0	0	0	0	1.04679e-05	1.68867e-06	0	0	1	0	3.03913e-06	0
449	GLHEPAR	1.0898e-05	1.20619e-07	0	0	0	4.82477e-07	0	0	1	1	2.87528e-06	0
444	GTDGYMQ	1.43395e-07	0	0	0	9.75088e-06	1.32681e-06	0	0	1	1	2.80527e-06	0
426	AFNATVQ	5.44902e-06	0	0	0	2.58111e-06	1.32681e-06	0	0	1	1	2.33924e-06	0
418	GTDGYVM	0	0	0	0	2.00753e-06	6.75468e-06	0	0	1	0	2.19055e-06	0
401	GWSEHKE	0	0	0	0	1.00377e-06	6.75468e-06	0	0	1	0	1.93961e-06	0
397	AFNAPAR	7.45655e-06	0	0	0	0	0	0	0	0	1	1.86414e-06	0
377	WGHEGAL	0	0	0	0	5.44902e-06	9.64955e-07	0	0	1	0	1.60349e-06	0
374	TGIATVH	2.29432e-06	2.05053e-06	0	0	8.60371e-07	1.08557e-06	0	0	1	1	1.5727e-06	0
372	APHAPAL	4.30186e-07	1.20619e-07	0	0	5.44902e-06	2.41239e-07	0	0	1	1	1.56027e-06	0
371	EAGDASH	1.43395e-07	9.64955e-07	0	0	1.43395e-07	4.94539e-06	0	0	1	1	1.54928e-06	0
369	AWSDRKE	0	2.41239e-07	0	0	1.43395e-07	5.78973e-06	0	0	1	1	1.54359e-06	0
365	WGLEGAM	1.43395e-07	0	0	0	5.73581e-06	1.20619e-07	0	0	1	1	1.49996e-06	0
363	GPQEPTV	0	0	0	0	3.29809e-06	2.65362e-06	0	0	1	0	1.48793e-06	0
362	GPHEAAL	5.30562e-06	2.41239e-07	0	0	1.43395e-07	2.41239e-07	0	0	1	1	1.48287e-06	0
343	EWSGHEE	0	2.29177e-06	0	0	0	2.65362e-06	0	0	1	1	1.23635e-06	0
342	EWSDREE	0	0	0	0	4.30186e-07	4.46291e-06	0	0	1	0	1.22328e-06	0
341	TGIASVH	1.57735e-06	1.08557e-06	0	0	2.8679e-07	1.92991e-06	0	0	1	1	1.21991e-06	0
339	TGIDNVN	0	0	0	0	2.72451e-06	2.05053e-06	0	0	1	0	1.19376e-06	0
336	AFNTTGR	2.58111e-06	1.08557e-06	0	0	4.30186e-07	3.61858e-07	0	0	1	1	1.11468e-06	0
333	AWSDHKK	4.15846e-06	0	0	0	0	2.41239e-07	0	0	1	1	1.09993e-06	0
330	GWSEPTE	0	1.68867e-06	0	0	1.29056e-06	1.32681e-06	0	0	1	1	1.07651e-06	0
329	TGINDIN	8.60371e-07	1.44743e-06	0	0	1.14716e-06	8.44335e-07	0	0	1	1	1.07483e-06	0
318	EWSSQKE	0	0	0	0	0	4.10106e-06	0	0	1	0	1.02526e-06	0
314	GPHSPTL	4.01507e-06	0	0	0	0	0	0	0	0	1	1.00377e-06	0
313	WPHGPPL	0	0	0	0	2.8679e-06	1.08557e-06	0	0	1	0	9.8837e-07	0
309	WPNTPTL	0	2.29177e-06	0	0	1.43395e-07	1.44743e-06	0	0	1	1	9.70649e-07	0
296	PGLRRDK	0	1.20619e-07	0	0	2.43772e-06	1.08557e-06	0	0	1	1	9.10978e-07	0
287	AFNTTEL	0	0	0	0	3.29809e-06	0	0	0	1	0	8.24523e-07	0
283	ALAPAIQ	0	9.64955e-07	0	0	0	2.17115e-06	0	0	1	1	7.84026e-07	0
276	TGINSVN	0	0	0	0	1.86414e-06	1.20619e-06	0	0	1	0	7.67583e-07	0
274	EWANQKE	0	0	0	0	0	3.01548e-06	0	0	1	0	7.53871e-07	0
268	SPNTPTL	1.43395e-07	2.65362e-06	0	0	0	1.20619e-07	0	0	1	1	7.2941e-07	0
266	GQHAPAR	2.8679e-07	4.82477e-07	0	0	0	2.05053e-06	0	0	1	1	7.04949e-07	0
263	AFKTTDR	0	0	0	0	1.43395e-06	1.32681e-06	0	0	2	0	6.90191e-07	0
258	AWSDREE	0	0	0	0	1.43395e-07	2.53301e-06	0	0	1	0	6.691e-07	0
257	EWSDDKE	0	1.20619e-06	0	0	0	1.44743e-06	0	0	1	1	6.63406e-07	0
256	GFKTTDR	0	1.92991e-06	0	0	7.16976e-07	0	0	0	1	1	6.61721e-07	0
254	NIEHEAC	1.43395e-07	0	0	0	0	2.4727e-06	0	0	2	1	6.54023e-07	0
250	AWSNPKA	0	0	0	0	0	2.53301e-06	0	0	1	0	6.33251e-07	0
247	WPHERAM	0	0	0	0	1.00377e-06	1.44743e-06	0	0	1	0	6.128e-07	0
246	AGLRRDK	2.43772e-06	0	0	0	0	0	0	0	0	1	6.0943e-07	0
240	GTDAHKK	1.14716e-06	7.23716e-07	0	0	0	4.82477e-07	0	0	1	1	5.88339e-07	0
233	GWSKHKV	0	1.32681e-06	0	0	0	9.64955e-07	0	0	1	1	5.72942e-07	0
232	SPHAPTL	0	0	0	0	2.8679e-07	1.99022e-06	0	0	2	0	5.69252e-07	0
231	KMEHEAG	0	1.20619e-07	0	0	2.15093e-06	0	0	0	1	1	5.67887e-07	0
228	WRHEPTQ	0	0	0	0	0	2.17115e-06	0	0	1	0	5.42787e-07	0
226	TIEHEAS	2.8679e-07	0	0	0	1.86414e-06	0	0	0	1	1	5.37732e-07	0
227	AFNATVR	2.00753e-06	0	0	0	1.43395e-07	0	0	0	1	1	5.37732e-07	0
225	AGLKSDR	0	0	0	0	1.14716e-06	9.64955e-07	0	0	1	0	5.28029e-07	0
219	GLAHAIQ	0	0	0	0	0	2.05053e-06	0	0	1	0	5.12632e-07	0
220	AWSKREE	0	1.20619e-07	0	0	0	1.92991e-06	0	0	1	1	5.12632e-07	0
221	TQNTNAN	0	1.56805e-06	0	0	0	4.82477e-07	0	0	1	1	5.12632e-07	0
222	GWSTHAG	0	0	0	0	0	2.05053e-06	0	0	1	0	5.12632e-07	0
217	AGLKREK	2.00753e-06	0	0	0	0	0	0	0	0	1	5.01883e-07	0
215	ARVGVGK	1.43395e-07	1.20619e-07	0	0	1.43395e-07	1.56805e-06	0	0	1	1	4.93865e-07	0
210	TAIDAIN	0	4.82477e-07	0	0	0	1.44743e-06	0	0	1	1	4.82477e-07	0
211	TGIDDIN	0	0	0	0	0	1.92991e-06	0	0	1	0	4.82477e-07	0
204	AFNTAVR	2.8679e-07	1.20619e-07	0	0	1.43395e-07	1.32681e-06	0	0	1	1	4.69404e-07	0
203	GIQRKDN	0	0	0	0	1.86414e-06	0	0	0	2	0	4.66034e-07	0
202	AFMTTDR	2.8679e-07	1.56805e-06	0	0	0	0	0	0	0	1	4.6371e-07	0
201	AWTNHEE	0	0	0	0	1.43395e-07	1.68867e-06	0	0	1	0	4.58016e-07	0
199	EWSTHKK	0	0	0	0	0	1.80929e-06	0	0	1	0	4.52322e-07	0
200	EWSSQEE	0	0	0	0	0	1.80929e-06	0	0	1	0	4.52322e-07	0
197	GPDGAGL	2.8679e-07	8.44335e-07	0	0	0	6.03097e-07	0	0	1	1	4.33556e-07	0
198	AFNATDQ	0	0	0	0	2.8679e-07	1.44743e-06	0	0	1	0	4.33556e-07	0
196	AWSNHEG	0	0	0	0	0	1.68867e-06	0	0	1	0	4.22168e-07	0
195	AFNAPDR	1.43395e-06	2.41239e-07	0	0	0	0	0	0	0	1	4.18798e-07	0
193	GLIEGEG	0	0	0	0	1.43395e-07	1.44743e-06	0	0	1	0	3.97707e-07	0
191	AWSGHKE	1.43395e-06	0	0	0	0	1.20619e-07	0	0	1	1	3.88643e-07	0
190	ACNTTDQ	1.14716e-06	2.41239e-07	0	0	0	1.20619e-07	0	0	1	1	3.77255e-07	0
189	AWNTTVR	0	1.20619e-07	0	0	2.8679e-07	1.08557e-06	0	0	1	1	3.73246e-07	0
180	GTDGPVQ	1.43395e-07	1.20619e-07	0	0	0	1.08557e-06	0	0	1	1	3.37397e-07	0
181	APHAPTL	0	3.61858e-07	0	0	1.43395e-07	8.44335e-07	0	0	1	1	3.37397e-07	0
178	GGLKSDR	1.43395e-07	4.82477e-07	0	0	7.16976e-07	0	0	0	1	1	3.35712e-07	0
165	EWSNREE	0	0	0	0	0	1.20619e-06	0	0	1	0	3.01548e-07	0
167	WPHEAAL	0	0	0	0	0	1.20619e-06	0	0	1	0	3.01548e-07	0
168	WQHTPTL	0	1.20619e-07	0	0	0	1.08557e-06	0	0	1	1	3.01548e-07	0
169	AWSNRKE	0	0	0	0	0	1.20619e-06	0	0	1	0	3.01548e-07	0
170	WGLEGVL	0	1.20619e-07	0	0	0	1.08557e-06	0	0	1	1	3.01548e-07	0
164	AKVGVVK	0	0	0	0	7.16976e-07	4.82477e-07	0	0	1	0	2.99863e-07	0
160	NIEHEAG	0	0	0	0	5.73581e-07	6.03097e-07	0	0	1	0	2.94169e-07	0
155	TVMDGVN	0	0	0	0	0	1.08557e-06	0	0	1	0	2.71393e-07	0
156	EWSKQKE	0	0	0	0	0	1.08557e-06	0	0	1	0	2.71393e-07	0
157	EWSGHKE	0	0	0	0	0	1.08557e-06	0	0	1	0	2.71393e-07	0
154	AWMDGVE	2.8679e-07	0	0	0	2.8679e-07	4.82477e-07	0	0	1	1	2.64015e-07	0
153	GLHAPAL	1.43395e-07	3.61858e-07	0	0	2.8679e-07	2.41239e-07	0	0	1	1	2.58321e-07	0
152	WRQEPTL	0	0	0	0	1.00377e-06	0	0	0	1	0	2.50942e-07	0
151	AGVGNKG	1.43395e-07	7.23716e-07	0	0	0	1.20619e-07	0	0	1	1	2.46933e-07	0
148	AWLDGVE	0	0	0	0	8.60371e-07	1.20619e-07	0	0	1	0	2.45248e-07	0
147	NMEHESC	0	0	0	0	0	9.64955e-07	0	0	1	0	2.41239e-07	0
143	GPPEPTL	2.8679e-07	6.03097e-07	0	0	0	0	0	0	0	1	2.22472e-07	0
142	GTDSYKK	0	0	0	0	2.15093e-07	6.63406e-07	0	0	2	0	2.19625e-07	0
141	WAHEAAL	1.43395e-07	0	0	0	0	7.23716e-07	0	0	1	1	2.16778e-07	0
140	AAVGKYW	8.60371e-07	0	0	0	0	0	0	0	0	1	2.15093e-07	0
134	GQHTPAR	0	0	0	0	0	8.44335e-07	0	0	1	0	2.11084e-07	0
136	WPLERAL	0	7.23716e-07	0	0	0	1.20619e-07	0	0	1	1	2.11084e-07	0
138	EWSTHEE	0	0	0	0	0	8.44335e-07	0	0	2	0	2.11084e-07	0
132	AAVGKDW	0	0	0	0	7.16976e-07	1.20619e-07	0	0	1	0	2.09399e-07	0
129	AFKTSDR	0	3.61858e-07	0	0	4.30186e-07	0	0	0	1	1	1.98011e-07	0
122	GPHGHAL	0	0	0	0	1.43395e-07	6.03097e-07	0	0	1	0	1.86623e-07	0
124	GLHAPAR	1.43395e-07	3.61858e-07	0	0	0	2.41239e-07	0	0	1	1	1.86623e-07	0
117	GRSEHKV	0	2.41239e-07	0	0	0	4.82477e-07	0	0	1	1	1.80929e-07	0
118	EGSDREE	0	0	0	0	0	7.23716e-07	0	0	1	0	1.80929e-07	0
121	GPQEHTL	0	7.23716e-07	0	0	0	0	0	0	0	1	1.80929e-07	0
116	EMEHESC	0	0	0	0	7.16976e-07	0	0	0	1	0	1.79244e-07	0
111	TGITDVN	0	0	0	0	1.43395e-07	4.82477e-07	0	0	1	0	1.56468e-07	0
112	AFNSSDR	1.43395e-07	4.82477e-07	0	0	0	0	0	0	0	1	1.56468e-07	0
103	EWSKPKV	0	6.03097e-07	0	0	0	0	0	0	0	1	1.50774e-07	0
104	EWSNQEE	0	0	0	0	0	6.03097e-07	0	0	1	0	1.50774e-07	0
105	EIEHESC	0	6.03097e-07	0	0	0	0	0	0	0	1	1.50774e-07	0
106	EWSNHEK	0	0	0	0	0	6.03097e-07	0	0	1	0	1.50774e-07	0
108	SGGYADT	0	4.82477e-07	0	0	0	1.20619e-07	0	0	1	1	1.50774e-07	0
100	ACKTTDR	0	0	0	0	5.73581e-07	0	0	0	1	0	1.43395e-07	0
101	AFNTPKR	5.73581e-07	0	0	0	0	0	0	0	0	1	1.43395e-07	0
102	SPHKPTL	0	0	0	0	5.73581e-07	0	0	0	1	0	1.43395e-07	0
97	KIEHESC	0	0	0	0	3.58488e-07	1.80929e-07	0	0	2	0	1.34854e-07	0
93	WPHERAL	0	0	0	0	2.8679e-07	2.41239e-07	0	0	1	0	1.32007e-07	0
90	AWLDGEE	0	0	0	0	1.43395e-07	3.61858e-07	0	0	1	0	1.26313e-07	0
83	WRHERAL	0	0	0	0	0	4.82477e-07	0	0	1	0	1.20619e-07	0
84	AWSDHKE	0	0	0	0	0	4.82477e-07	0	0	1	0	1.20619e-07	0
85	AWSTPEG	0	2.41239e-07	0	0	0	2.41239e-07	0	0	1	1	1.20619e-07	0
87	KMEHESC	0	4.82477e-07	0	0	0	0	0	0	0	1	1.20619e-07	0
88	PGLKSNQ	0	4.82477e-07	0	0	0	0	0	0	0	1	1.20619e-07	0
80	AGLKREE	0	0	0	0	4.30186e-07	0	0	0	1	0	1.07546e-07	0
76	TGIDGIH	0	0	0	0	2.8679e-07	1.20619e-07	0	0	1	0	1.01852e-07	0
72	KIEQESC	0	2.41239e-07	0	0	1.43395e-07	0	0	0	1	1	9.61585e-08	0
63	WPQKPTL	0	3.61858e-07	0	0	0	0	0	0	0	1	9.04645e-08	0
65	WPLEGAL	0	0	0	0	0	3.61858e-07	0	0	1	0	9.04645e-08	0
67	WQHAPTL	0	0	0	0	0	3.61858e-07	0	0	1	0	9.04645e-08	0
69	GPHGSAL	0	0	0	0	0	3.61858e-07	0	0	1	0	9.04645e-08	0
70	WPHEGTL	0	0	0	0	0	3.61858e-07	0	0	1	0	9.04645e-08	0
61	AFNTPNR	2.8679e-07	0	0	0	0	0	0	0	0	1	7.16976e-08	0
62	GWSTHKE	2.8679e-07	0	0	0	0	0	0	0	0	1	7.16976e-08	0
56	AWLKREE	0	0	0	0	1.43395e-07	1.20619e-07	0	0	1	0	6.60036e-08	0
53	TIEHEAC	0	0	0	0	0	2.41239e-07	0	0	1	0	6.03097e-08	0
55	NMEHEAC	0	0	0	0	0	2.41239e-07	0	0	1	0	6.03097e-08	0
34	WPHAPTR	0	0	0	0	1.43395e-07	0	0	0	1	0	3.58488e-08	0
35	EAGGPRL	0	0	0	0	1.43395e-07	0	0	0	1	0	3.58488e-08	0
39	WPHEPVL	0	0	0	0	1.43395e-07	0	0	0	1	0	3.58488e-08	0
40	SPQKPTL	1.43395e-07	0	0	0	0	0	0	0	0	1	3.58488e-08	0
42	AAVGPNW	1.43395e-07	0	0	0	0	0	0	0	0	1	3.58488e-08	0
43	VLLEGEV	0	0	0	0	1.43395e-07	0	0	0	1	0	3.58488e-08	0
44	AAVDHNW	0	0	0	0	1.43395e-07	0	0	0	1	0	3.58488e-08	0
45	AWSNHEK	0	0	0	0	1.43395e-07	0	0	0	1	0	3.58488e-08	0
6	WPHSPTL	0	1.20619e-07	0	0	0	0	0	0	0	1	3.01548e-08	0
7	AWSNHKK	0	0	0	0	0	1.20619e-07	0	0	1	0	3.01548e-08	0
8	AWSNPKE	0	0	0	0	0	1.20619e-07	0	0	1	0	3.01548e-08	0
9	GWSKHKG	0	0	0	0	0	1.20619e-07	0	0	1	0	3.01548e-08	0
10	GQKTSAR	0	0	0	0	0	1.20619e-07	0	0	1	0	3.01548e-08	0
11	AWLNHKE	0	0	0	0	0	1.20619e-07	0	0	1	0	3.01548e-08	0
14	WPQVPAL	0	0	0	0	0	1.20619e-07	0	0	1	0	3.01548e-08	0
15	NIEQESC	0	1.20619e-07	0	0	0	0	0	0	0	1	3.01548e-08	0
16	WPQERTL	0	0	0	0	0	1.20619e-07	0	0	1	0	3.01548e-08	0
17	GLMEGEV	0	0	0	0	0	1.20619e-07	0	0	1	0	3.01548e-08	0
18	NIEHATC	0	0	0	0	0	1.20619e-07	0	0	1	0	3.01548e-08	0
19	NMEQEAC	0	0	0	0	0	1.20619e-07	0	0	1	0	3.01548e-08	0
20	EGSNHKK	0	0	0	0	0	1.20619e-07	0	0	1	0	3.01548e-08	0
21	EWSTHTE	0	0	0	0	0	1.20619e-07	0	0	1	0	3.01548e-08	0
22	PGLKHDK	0	0	0	0	0	1.20619e-07	0	0	1	0	3.01548e-08	0
24	TVMDGVY	0	1.20619e-07	0	0	0	0	0	0	0	1	3.01548e-08	0
25	TGIDDVN	0	0	0	0	0	1.20619e-07	0	0	1	0	3.01548e-08	0
28	WGHERAL	0	0	0	0	0	1.20619e-07	0	0	1	0	3.01548e-08	0
29	AFKSTER	0	0	0	0	0	1.20619e-07	0	0	1	0	3.01548e-08	0
30	ETDDYVK	0	0	0	0	0	1.20619e-07	0	0	1	0	3.01548e-08	0
31	GPPEPTV	0	0	0	0	0	1.20619e-07	0	0	1	0	3.01548e-08	0
32	GPQVPTL	0	0	0	0	0	1.20619e-07	0	0	1	0	3.01548e-08	0
33	KMEHEAC	0	0	0	0	0	1.20619e-07	0	0	1	0	3.01548e-08	0

## Sheet: Fig. 3b
Fold difference:
Mouse	AAV.FUS.1	AAV.FUS.2	AAV.FUS.3	AAV.FUS.4	AAV.FUS.5
1	1.95192	2.42787	1.83342	1.00533	1.76966
2	2.3888		1.60551	1.05624	1.5356
3	1.72282	2.36619	1.80806	1.07818	1.75486
4	1.62294	1.82542	1.78167	1.26547	1.86918
5	2.42278	2.39258	1.87703	1.20229	1.71303
6	2.27955	2.52419	1.68187	1.79356	1.4956
Cell counts:
	AAV.FUS						AAV.9
Mouse ID	1	2	3	4	5	6	1	2	3	4	5	6
AAV.FUS.1	2445	1957	2330	3242	2937	1039	1253	933	1353	1998	1212	456
AAV.FUS.2	1639		7297	3465	3284	1845	675		3092	1898	1374	731
AAV.FUS.3	1724	6044	5488	2593	1800	1757	940	3715	3035	1461	958	1045
AAV.FUS.4	1613	616	2603	4286	1938	6680	1605	583	2414	3382	1612	3722
AAV.FUS.5	1893	5533	1327	3361	1755	6566	1070	3603	756	1798	1024	4390
Two-Way ANOVA to determine significance between AAV9 and AAV.FUS transduction efficiency
F (DFn, DFd)	P value
F (1, 24) = 59.49	P<0.0001
Šídák's multiple comparisons test	Predicted (LS) mean diff.	95.00% CI of diff.	Below threshold?	Summary	Adjusted P Value
AAV.FUS - AAV.9
AAV.FUS.1	1124	95.89 to 2152	Yes	*	0.0274
AAV.FUS.2	1952	825.6 to 3078	Yes	***	0.0003
AAV.FUS.3	1375	347.1 to 2404	Yes	**	0.0052
AAV.FUS.4	736.3	-291.9 to 1765	No	ns	0.2556
AAV.FUS.5	1299	270.7 to 2327	Yes	**	0.0087
sex
For each AAV.FUS.x variant, mouse ID = 1, 2, 3 are male; mouse ID = 4, 5, 6 are female.

## Sheet: Fig 3c
	mCherry (AAV9 signal)
AAV.FUS.1	0.00221484	0.00235794	0.00130129	0.00249688	0.00136054	0.0075413
AAV.FUS.2	0	0.00272107	0.00543478	0.00502884	0.00110011
AAV.FUS.3	0.0123077	0.00274725	0.0106383	0	0	0.00293255	0.00328947	0	0	0	0.00284091	0.00284643	0.00291443	0.00457329	0.00296956	0.00434145	0.00628169
AAV.FUS.4	0.001992	0	0	0.003584	0.013262	0
AAV.FUS.5	0.004082	0	0.001263	0.003455	0	0
	GFP (AAV.FUS signal)
AAV.FUS.1	0.00330297	0.00137174	0.00189335	0.00121212	0.0015186	0.00486079
AAV.FUS.2	0.0049505	0.00386654	0.00769723	0.00176367	0
AAV.FUS.3	0.00307692	0	0.00531915	0	0.00362319	0.00293255	0	0	0	0	0.00284091	0.00165837	0	0.00135677	0.00074239	0.00763159	0
AAV.FUS.4	0.004237	0	0	0	0.007738	0
AAV.FUS.5	0	0	0	0.001543	0	0
F (DFn, DFd)	P value
F (1, 35) = 2.457	P=0.1260
Šídák's multiple comparisons test	Predicted (LS) mean diff.	95.00% CI of diff.	Below threshold?	Summary	Adjusted P Value
AAV9 - AAV.FUS
AAV.FUS.1	0.0005189	-0.002574 to 0.003611	No	ns	0.9949
AAV.FUS.2	-0.0007986	-0.004186 to 0.002589	No	ns	0.9761
AAV.FUS.3	0.001735	-0.0001019 to 0.003573	No	ns	0.0717
AAV.FUS.4	0.001144	-0.001949 to 0.004236	No	ns	0.8568
AAV.FUS.5	0.00121	-0.001883 to 0.004302	No	ns	0.8264
sex
AAV.FUS.1	Female	Male	Female	Male	Male	Female
AAV.FUS.2	Female	Female	Male	Male	Female
AAV.FUS.3	Female	Female	Male	Female	Female	Male	Male	Female	Female	Female	Male	Male	Male	Female	Male	Male	Male
AAV.FUS.4	Male	Female	Female	Male	Male	Female
AAV.FUS.5	Female	Male	Female	Male	Male	Female

## Sheet: Fig. 3e
Mouse	AAV.FUS.1	AAV.FUS.2	AAV.FUS.3	AAV.FUS.4	AAV.FUS.5
1	0.751958	0.342163	0.14977	0.226415	0.351893
2	0.523013	0.427957	0.147773	0.252212	0.317073
3	0.711246	0.398633	0.152466	0.259101	0.372093
4	0.68169	0.435407	0.14828	0.250464	0.349206
5	0.742647	0.427136	0.138051	0.267581	0.366516
6	0.560086		0.145185	0.237856	0.349882
Cell counts
	AAV.FUS						AAV.9
Mouse	1	2	3	4	5	6	1	2	3	4	5	6
AAV.FUS.1	288	250	234	242	202	261	383	478	329	355	272	466
AAV.FUS.2	155		199	175	182	170	453		465	439	418	398
AAV.FUS.3	65	73	68	125	119	98	434	494	446	843	862	675
AAV.FUS.4	108	114	121	135	156	142	477	452	467	539	583	597
AAV.FUS.5	158	104	192	198	162	148	449	328	516	567	442	423
F (DFn, DFd)	P value
F (1, 24) = 375.9	P<0.0001
AAV.FUS - AAV.9
AAV.FUS.1	-134.3	-235.9 to -32.76	Yes	**	0.0058
AAV.FUS.2	-258.4	-369.7 to -147.1	Yes	****	<0.0001
AAV.FUS.3	-534.3	-635.9 to -432.8	Yes	****	<0.0001
AAV.FUS.4	-389.8	-491.4 to -288.3	Yes	****	<0.0001
AAV.FUS.5	-293.8	-395.4 to -192.3	Yes	****	<0.0001
sex (same format at table at top)
Mouse	AAV.FUS.1	AAV.FUS.2	AAV.FUS.3	AAV.FUS.4	AAV.FUS.5
1	Male	Female	Female	Male	Male
2	Male	Female	Male	Male	Male
3	Female	Male	Male	Male	Feamle
4	Female	Male	Female	Female	Female
5	Female	Female	Female	Female	Female
6	Male		Male	Female	Male

## Sheet: Fig. 3f
Mouse	AAV.FUS.1	AAV.FUS.2	AAV.FUS.3	AAV.FUS.4	AAV.FUS.5
1	2.21293	7.94894	11.7837	5.2244	2.19914
2	2.52043		10.486	5.70739	2.70006
3	1.60589	7.92103	12.5423	5.47578	2.26084
4	1.45389	5.85025	12.0218	7.27647	3.52205
5	2.99148	7.04603	14.6312	6.65962	3.11025
6	2.24783	8.94096	11.3752	9.69154	3.5627
F (DFn, DFd)	P value
F (4, 24) = 70.88	P<0.0001
Tukey's multiple comparisons test	Mean Diff.	95.00% CI of diff.	Below threshold?	Summary	Adjusted P Value
AAV.FUS.1 vs. AAV.FUS.2	-5.369	-7.448 to -3.291	Yes	****	<0.0001
AAV.FUS.1 vs. AAV.FUS.3	-9.968	-11.95 to -7.986	Yes	****	<0.0001
AAV.FUS.1 vs. AAV.FUS.4	-4.5	-6.483 to -2.518	Yes	****	<0.0001
AAV.FUS.1 vs. AAV.FUS.5	-0.7204	-2.702 to 1.262	No	ns	0.8194
AAV.FUS.2 vs. AAV.FUS.3	-4.599	-6.677 to -2.520	Yes	****	<0.0001
AAV.FUS.2 vs. AAV.FUS.4	0.8689	-1.210 to 2.948	No	ns	0.7336
AAV.FUS.2 vs. AAV.FUS.5	4.649	2.570 to 6.728	Yes	****	<0.0001
AAV.FUS.3 vs. AAV.FUS.4	5.468	3.485 to 7.450	Yes	****	<0.0001
AAV.FUS.3 vs. AAV.FUS.5	9.248	7.265 to 11.23	Yes	****	<0.0001
AAV.FUS.4 vs. AAV.FUS.5	3.78	1.798 to 5.762	Yes	****	<0.0001
sex
For each AAV.FUS.x variant, mouse ID = 1, 2, 3 are male; mouse ID = 4, 5, 6 are female.

## Sheet: Fig. 4
Mouse	AAV9	AAV.FUS.1.	AAV.FUS.2	AAV.FUS.3	AAV.FUS.4	AAV.FUS.5
1	47.8053	62.2904	59.3655	67.9234	62.8022	68.5684
2	43.7546	67.7057	68.768	71.4758	62.3377	70.5404
3	46.7467	66.7811	65.4545	70.1166	73.9147	69.0279
4	43.2018	64.2196	66.6565	73.737	68.1055	74.7694
5	41.4239	61.7297	67.5881	62	62.3839	64.2735
6	46.2201	64.8701		73.5344	69.2515	66.692
7	44.6729
8	43.457
F (DFn, DFd)	P value
F (5, 31) = 52.60	P<0.0001
Tukey's multiple comparisons test	Mean Diff.	95.00% CI of diff.	Below threshold?	Summary	Adjusted P Value
AAV9 vs. AAV.FUS.1.	-19.94	-25.73 to -14.15	Yes	****	<0.0001	A-B
AAV9 vs. AAV.FUS.2	-20.91	-27.02 to -14.79	Yes	****	<0.0001	A-C
AAV9 vs. AAV.FUS.3	-25.14	-30.93 to -19.35	Yes	****	<0.0001	A-D
AAV9 vs. AAV.FUS.4	-21.81	-27.60 to -16.01	Yes	****	<0.0001	A-E
AAV9 vs. AAV.FUS.5	-24.32	-30.11 to -18.53	Yes	****	<0.0001	A-F
sex (same format at table at top)
	Mouse	AAV.FUS.1	AAV.FUS.2	AAV.FUS.3	AAV.FUS.4	AAV.FUS.5
	1	Male	Female	Female	Male	Male
	2	Male	Female	Male	Male	Male
	3	Feamle	Male	Male	Male	Feamle
	4	Female	Male	Female	Female	Female
	5	Female	Female	Female	Female	Female
	6	Male		Male	Female	Male

## Sheet: Fig. 5f
Fold difference in transduction
	Cortex		sex
Mouse 1	2.38562		Male
Mouse 2	2.3854		Male
Mouse 3	2.50413		Female
	Hippocampus
Mouse 4	4.36364		Male
Mouse 5	4.22791		Female
Mouse 6	4.30182		Male
	Midbrain
Mouse 7	3.18384		Female
Mouse 8	3.10108		Female
Mouse 9	3.06548		Male
	Striatum
Mouse 10	3.35135		Female
Mouse 11	3.51136		Female
Mouse 12	3.48718		Male
	Thalamus
Mouse 13	3.67606		Male
Mouse 14	3.81737		Female
Mouse 15	3.79027		Female
F (DFn, DFd)	P value
F (4, 10) = 283.4	P<0.0001
Tukey's multiple comparisons test	Mean Diff.	95.00% CI of diff.	Below threshold?	Summary	Adjusted P Value
Cortex vs. Thalamus	-1.336	-1.530 to -1.142	Yes	****	<0.0001
Cortex vs. Striatum	-1.025	-1.219 to -0.8309	Yes	****	<0.0001
Cortex vs. Hippocampus	-1.873	-2.067 to -1.679	Yes	****	<0.0001
Cortex vs. Midbrain	-0.6917	-0.8857 to -0.4978	Yes	****	<0.0001
Thalamus vs. Striatum	0.3113	0.1173 to 0.5053	Yes	**	0.0026
Thalamus vs. Hippocampus	-0.5366	-0.7306 to -0.3426	Yes	****	<0.0001
Thalamus vs. Midbrain	0.6444	0.4504 to 0.8384	Yes	****	<0.0001
Striatum vs. Hippocampus	-0.8478	-1.042 to -0.6538	Yes	****	<0.0001
Striatum vs. Midbrain	0.3332	0.1392 to 0.5272	Yes	**	0.0015
Hippocampus vs. Midbrain	1.181	0.9870 to 1.375	Yes	****	<0.0001

## Sheet: Fig. 5g
	AAV9				AAV.FUS
Cortex	0.046358	0.046366	0.042345		0.215232	0.143248	0.175896
Striatum	0.055016	0.157895	0.085873		0.36246	0.312865	0.368421
Thalamus	0.093548	0.12013	0.18241		0.306452	0.441558	0.351792
Hippocampus	0.112957	0.122581	0.191358		0.481728	0.296774	0.41358
Midbrain	0.080906	0.050473	0.165138		0.446602	0.413249	0.336391
	Šídák's multiple comparisons test	Mean Diff.	95.00% CI of diff.	Below threshold?	Summary	Adjusted P Value
	AAV9 - AAV.FUS
	Cortex	-0.1331	-0.2581 to -0.008118	Yes	*	0.0333
	Striatum	-0.2483	-0.3733 to -0.1233	Yes	****	<0.0001
	Thalamus	-0.2346	-0.3596 to -0.1096	Yes	***	0.0002
	Hippocampus	-0.2551	-0.3800 to -0.1301	Yes	****	<0.0001
	Midbrain	-0.2999	-0.4249 to -0.1749	Yes	****	<0.0001
sex (same format at table at top)
Cortex	Male	Male	Female		Male	Male	Female
Striatum	Male	Female	Male		Male	Female	Male
Thalamus	Female	Male	Female		Female	Male	Female
Hippocampus	Female	Male	Female		Female	Male	Female
Midbrain	Male	Female	Female		Male	Female	Female	(Same format for AAV9 & AAV.FUS groups)

## Sheet: Fig. S2
Cell counts:
Sample	AAV9-GFP	AAV9-mCherry		sex
1	933	885		Female
2	597	498		Female
3	402	352		Male
4	143	141		Female
5	115	119		Male
6	269	256		Male

## Sheet: Fig. S3
Fold difference:
Mouse	AAV.FUS.1	AAV.FUS.2	AAV.FUS.3	AAV.FUS.4	AAV.FUS.5
1	1.95192	2.42787	1.83342	1.00533	1.76965
2	2.3888		1.60552	1.05624	1.5356
3	1.72282	2.36619	1.80806	1.07818	1.75486
4	1.62294	1.82542	1.78167	1.26547	1.86918
5	2.42278	2.39258	1.87703	1.20229	1.71303
6	2.27955	2.52419	1.68187	1.79356	1.4956
F (DFn, DFd)	P value
F (4, 24) = 14.96	P<0.0001
Tukey's multiple comparisons test	Mean Diff.	95.00% CI of diff.	Below threshold?	Summary	Adjusted P Value
AAV.FUS.1 vs. AAV.FUS.2	-0.2424	-0.6867 to 0.2018	No	ns	0.507
AAV.FUS.1 vs. AAV.FUS.3	0.3002	-0.1234 to 0.7238	No	ns	0.2576
AAV.FUS.1 vs. AAV.FUS.4	0.8313	0.4077 to 1.255	Yes	****	<0.0001
AAV.FUS.1 vs. AAV.FUS.5	0.3751	-0.04844 to 0.7987	No	ns	0.1003
AAV.FUS.2 vs. AAV.FUS.3	0.5427	0.09839 to 0.9869	Yes	*	0.0114
AAV.FUS.2 vs. AAV.FUS.4	1.074	0.6295 to 1.518	Yes	****	<0.0001
AAV.FUS.2 vs. AAV.FUS.5	0.6176	0.1733 to 1.062	Yes	**	0.0035
AAV.FUS.3 vs. AAV.FUS.4	0.5311	0.1075 to 0.9547	Yes	**	0.0091
AAV.FUS.3 vs. AAV.FUS.5	0.07494	-0.3487 to 0.4985	No	ns	0.9843
AAV.FUS.4 vs. AAV.FUS.5	-0.4561	-0.8797 to -0.03256	Yes	*	0.0304
sex
For each AAV.FUS.x variant, mouse ID = 1, 2, 3 are male; mouse ID = 4, 5, 6 are female.

[truncated: 16 more sheets: Fig. S4, Fig. S7a, Fig. S7b, Fig. S7c, Fig. S8a, Fig. S8c, Fig. S8e, Fig. S8f, Fig. S8g, Fig. S9, Fig. S11, Fig. S12a, Fig. S12b, Fig. S12c, Fig. S12d, Fig. S12e]
